# Supplementary material for: Poly[(μ-5,7-dihydr­oxy-4-oxo-2-phenyl-4H-chromene-8-sulfonato)potassium(I)]
Source: Acta Crystallogr Sect E Struct Rep Online. 2008 Dec 13;65(Pt 1):m66–7. doi: 10.1107/S1600536808041779 (PMC2967906; doi:10.1107/S1600536808041779)
Supplement: Supplementary file 1 [file e-65-00m66-sup1.cif]

##############################################################################
###                                                                        ###
###        Electronic paper (Acta Crystallographica Section E)             ###
###                                                                        ###
##############################################################################
#                                                                            #
# This CIF contains the data in a paper accepted for publication in Acta     #
# Crystallographica Section E. It conforms to the requirements of Notes      #
# for Authors for Section E, and has been peer reviewed under the auspices   #
# of the IUCr Commission on Journals.                                        #
#                                                                            #
# Full details of the Crystallographic Information File format               #
# are given in the paper "The Crystallographic Information File (CIF):       #
# a New Standard Archive File for Crystallography" by S. R. Hall, F. H.      #
# Allen and I. D. Brown [Acta Cryst. (1991), A47, 655-685].                  #
#                                                                            #
# The current version of the core CIF dictionary is obtainable from          #
# ftp://ftp.iucr.org/pub/cif_core.dic. The current version number is 2.4.    #
#                                                                            #
# Software is freely available for graphical display of the structure(s) in  #
# this CIF.  For information consult the CIF home page http://www.iucr.org/  #
# cif/home.html                                                              #
#                                                                            #
# This file may be used for bona fide research purposes within the           #
# scientific community so long as proper attribution is given to the journal # 
# article from which it was obtained.                                        #
#                                                                            #
##############################################################################
                                             
data_I
_audit_creation_method     SHELXL-97
_chemical_name_systematic
;
Poly[(\m-5,7-dihydroxy-4-oxo-2-phenyl-4<i>H</i>-chromene-8-\
sulfonato)potassium(I)]
;
_chemical_name_common     ?
_chemical_formula_moiety     'C15 H9 K O7 S'
_chemical_formula_sum     'C15 H9 K O7 S'
_chemical_formula_iupac     '[K (C15 H9 O7 S)]'
_chemical_formula_weight     372.38
_chemical_melting_point     ?
_symmetry_cell_setting     Orthorhombic
_symmetry_space_group_name_H-M     'P c c n'
_symmetry_space_group_name_Hall     '-P 2ab 2ac'
loop_
    _symmetry_equiv_pos_as_xyz
    'x, y, z'
    '-x+1/2, -y+1/2, z'
    '-x, y+1/2, -z+1/2'
    'x+1/2, -y, -z+1/2'
    '-x, -y, -z'
    'x-1/2, y-1/2, -z'
    'x, -y-1/2, z-1/2'
    '-x-1/2, y, z-1/2'
_cell_length_a     19.0846(19)
_cell_length_b     20.6555(19)
_cell_length_c     7.5148(7)
_cell_angle_alpha     90.00
_cell_angle_beta     90.00
_cell_angle_gamma     90.00
_cell_volume     2962.3(5)
_cell_formula_units_Z     8
_cell_measurement_reflns_used     2056
_cell_measurement_theta_min     2.91
_cell_measurement_theta_max     20.91
_cell_measurement_temperature     296(2)
_exptl_crystal_description     plate
_exptl_crystal_colour     colourless
_exptl_crystal_size_max     0.37
_exptl_crystal_size_mid     0.20
_exptl_crystal_size_min     0.13
_exptl_crystal_density_diffrn     1.670
_exptl_crystal_density_meas     ?
_exptl_crystal_density_method     'not measured'
_exptl_crystal_F_000     1520
_exptl_absorpt_coefficient_mu     0.537
_exptl_absorpt_correction_type     multi-scan
_exptl_absorpt_process_details     '(SADABS; Bruker, 1999)'
_exptl_absorpt_correction_T_min     0.8253
_exptl_absorpt_correction_T_max     0.9325
_exptl_special_details
;
;
_diffrn_ambient_temperature     296(2)
_diffrn_radiation_type     MoK\a
_diffrn_radiation_wavelength     0.71073
_diffrn_radiation_source     'fine-focus sealed tube'
_diffrn_radiation_monochromator     graphite
_diffrn_measurement_device_type     'Bruker SMART-1000 CCD area-detector'
_diffrn_measurement_method     '\f and \w'
_diffrn_detector_area_resol_mean     ?
_diffrn_reflns_number     13998
_diffrn_reflns_av_R_equivalents     0.0492
_diffrn_reflns_av_sigmaI/netI     0.0339
_diffrn_reflns_theta_min     1.45
_diffrn_reflns_theta_max     25.10
_diffrn_reflns_theta_full     25.10
_diffrn_measured_fraction_theta_max     0.999
_diffrn_measured_fraction_theta_full     0.999
_diffrn_reflns_limit_h_min     -21
_diffrn_reflns_limit_h_max     22
_diffrn_reflns_limit_k_min     -24
_diffrn_reflns_limit_k_max     22
_diffrn_reflns_limit_l_min     -7
_diffrn_reflns_limit_l_max     8
_diffrn_standards_number     0
_diffrn_standards_interval_count     100
_diffrn_standards_interval_time     ?
_diffrn_standards_decay_%     0
_refine_special_details
;
Refinement of <i>F</i>^2^ against ALL reflections. The weighted <i>R</i>-factor
<i>wR</i> and goodness of fit <i>S</i> are based on <i>F</i>^2^, conventional
<i>R</i>-factors <i>R</i> are based on <i>F</i>, with <i>F</i> set to zero for
negative <i>F</i>^2^. The threshold expression of <i>F</i>^2^ >
\s(<i>F</i>^2^) is used only for calculating <i>R</i>-factors(gt) <i>etc</i>.
and is not relevant to the choice of reflections for refinement.
<i>R</i>-factors based on <i>F</i>^2^ are statistically about twice as large
as those based on <i>F</i>, and <i>R</i>- factors based on ALL data will be
even larger.
;
_reflns_number_total     2637
_reflns_number_gt     1746
_reflns_threshold_expression     I>2\s(I)
_refine_ls_structure_factor_coef     Fsqd
_refine_ls_matrix_type     full
_refine_ls_R_factor_all     0.0724
_refine_ls_R_factor_gt     0.0439
_refine_ls_wR_factor_gt     0.1254
_refine_ls_wR_factor_ref     0.1518
_refine_ls_goodness_of_fit_ref     1.016
_refine_ls_restrained_S_all     1.016
_refine_ls_number_reflns     2637
_refine_ls_number_parameters     220
_refine_ls_number_restraints     0
_refine_ls_hydrogen_treatment     constr
_refine_ls_weighting_scheme     calc
_refine_ls_weighting_details
                  'calc w=1/[\s^2^(Fo^2^)+(0.091P)^2^] where P=(Fo^2^+2Fc^2^)/3'
_atom_sites_solution_hydrogens     geom
_atom_sites_solution_primary     direct
_atom_sites_solution_secondary     difmap
_refine_ls_shift/su_max     0.000
_refine_ls_shift/su_mean     0.000
_refine_diff_density_max     0.261
_refine_diff_density_min     -0.285
_refine_ls_extinction_method     'SHELXL97 (Sheldrick, 2008)'
_refine_ls_extinction_coef     none
_refine_ls_extinction_expression
                                  'Fc^*^=kFc[1+0.001xFc^2^\l^3^/sin(2\q)]^-1/4^'
loop_
    _atom_type_symbol
    _atom_type_description
    _atom_type_scat_dispersion_real
    _atom_type_scat_dispersion_imag
    _atom_type_scat_source
    'C' 'C' 0.0033 0.0016
                         'International Tables Vol C Tables 4.2.6.8 and 6.1.1.4'
    'H' 'H' 0.0000 0.0000
                         'International Tables Vol C Tables 4.2.6.8 and 6.1.1.4'
    'O' 'O' 0.0106 0.0060
                         'International Tables Vol C Tables 4.2.6.8 and 6.1.1.4'
    'S' 'S' 0.1246 0.1234
                         'International Tables Vol C Tables 4.2.6.8 and 6.1.1.4'
    'K' 'K' 0.2009 0.2494
                         'International Tables Vol C Tables 4.2.6.8 and 6.1.1.4'
_computing_data_collection     'SMART (Bruker, 1999)'
_computing_cell_refinement     'SAINT-Plus (Bruker, 1999)'
_computing_data_reduction     'SAINT-Plus (Bruker, 1999)'
_computing_structure_solution     'SHELXS97 (Sheldrick, 2008)'
_computing_structure_refinement     'SHELXL97 (Sheldrick, 2008)'
_computing_molecular_graphics     'SHELXTL (Sheldrick, 2008)'
_computing_publication_material     'SHELXTL (Sheldrick, 2008)'
loop_
    _atom_site_type_symbol
    _atom_site_label
    _atom_site_fract_x
    _atom_site_fract_y
    _atom_site_fract_z
    _atom_site_U_iso_or_equiv
    _atom_site_adp_type
    _atom_site_calc_flag
    _atom_site_refinement_flags
    _atom_site_occupancy
    _atom_site_disorder_assembly
    _atom_site_disorder_group
    K K1 0.13853(4) 0.30967(3) 0.70530(10) 0.0614(3) Uani d . 1 . .
    S S1 0.15766(5) 0.35454(4) 0.23290(12) 0.0609(3) Uani d . 1 . .
    O O1 0.24816(13) 0.46137(12) 0.4226(4) 0.0808(8) Uani d . 1 . .
    H H1 0.2561 0.4241 0.3913 0.121 Uiso calc R 1 . .
    O O2 0.07320(14) 0.61774(10) 0.4594(4) 0.0757(8) Uani d . 1 . .
    H H2 0.0318 0.6235 0.4351 0.114 Uiso calc R 1 . .
    O O3 -0.04849(13) 0.59352(11) 0.3174(3) 0.0681(7) Uani d . 1 . .
    O O4 0.02313(11) 0.41527(10) 0.1793(3) 0.0518(6) Uani d . 1 . .
    O O5 0.14317(13) 0.34558(12) 0.0469(3) 0.0711(7) Uani d . 1 . .
    O O6 0.11604(17) 0.31214(11) 0.3432(3) 0.0830(8) Uani d . 1 . .
    O O7 0.23185(16) 0.34965(14) 0.2716(4) 0.1005(11) Uani d . 1 . .
    C C1 0.06796(17) 0.45769(15) 0.2611(4) 0.0483(8) Uani d . 1 . .
    C C2 0.13557(17) 0.43436(15) 0.2928(4) 0.0510(8) Uani d . 1 . .
    C C3 0.18152(19) 0.47689(16) 0.3815(4) 0.0587(8) Uani d . 1 . .
    C C4 0.15971(19) 0.53813(16) 0.4343(5) 0.0637(9) Uani d . 1 . .
    H H4 0.1910 0.5653 0.4928 0.076 Uiso calc R 1 . .
    C C5 0.09334(19) 0.55884(15) 0.4016(4) 0.0574(8) Uani d . 1 . .
    C C6 0.04475(17) 0.51880(14) 0.3107(4) 0.0494(8) Uani d . 1 . .
    C C7 -0.02559(19) 0.53857(15) 0.2717(4) 0.0555(9) Uani d . 1 . .
    C C8 -0.06835(18) 0.49192(16) 0.1810(4) 0.0563(8) Uani d . 1 . .
    H H8 -0.1140 0.5029 0.1495 0.068 Uiso calc R 1 . .
    C C9 -0.04401(17) 0.43304(15) 0.1409(4) 0.0515(8) Uani d . 1 . .
    C C10 -0.08112(18) 0.38009(16) 0.0517(4) 0.0571(8) Uani d . 1 . .
    C C11 -0.1517(2) 0.3838(2) 0.0188(6) 0.0862(13) Uani d . 1 . .
    H H11 -0.1761 0.4205 0.0549 0.103 Uiso calc R 1 . .
    C C12 -0.1872(3) 0.3350(2) -0.0658(8) 0.1055(16) Uani d . 1 . .
    H H12 -0.2352 0.3384 -0.0857 0.127 Uiso calc R 1 . .
    C C13 -0.1515(3) 0.2812(2) -0.1205(6) 0.0930(14) Uani d . 1 . .
    H H13 -0.1751 0.2485 -0.1806 0.112 Uiso calc R 1 . .
    C C14 -0.0811(3) 0.27500(18) -0.0878(6) 0.0805(12) Uani d . 1 . .
    H H14 -0.0572 0.2380 -0.1237 0.097 Uiso calc R 1 . .
    C C15 -0.0457(2) 0.32438(16) -0.0007(4) 0.0654(9) Uani d . 1 . .
    H H15 0.0019 0.3202 0.0229 0.079 Uiso calc R 1 . .
loop_
    _atom_site_aniso_label
    _atom_site_aniso_U_11
    _atom_site_aniso_U_22
    _atom_site_aniso_U_33
    _atom_site_aniso_U_12
    _atom_site_aniso_U_13
    _atom_site_aniso_U_23
    K1 0.0902(6) 0.0465(5) 0.0474(5) 0.0031(3) -0.0002(4) -0.0003(3)
    S1 0.0824(7) 0.0503(5) 0.0499(6) 0.0108(4) -0.0088(4) -0.0111(4)
    O1 0.0802(18) 0.0717(17) 0.0906(19) 0.0055(13) -0.0169(15) -0.0260(15)
    O2 0.110(2) 0.0437(13) 0.0731(18) 0.0056(13) -0.0029(16) -0.0139(12)
    O3 0.0923(18) 0.0503(14) 0.0618(15) 0.0184(12) 0.0040(12) -0.0021(11)
    O4 0.0652(14) 0.0425(12) 0.0477(13) -0.0009(10) 0.0000(10) -0.0024(10)
    O5 0.0899(17) 0.0801(17) 0.0432(15) 0.0097(13) -0.0021(11) -0.0177(12)
    O6 0.144(2) 0.0461(14) 0.0583(15) 0.0019(14) 0.0097(16) 0.0017(12)
    O7 0.089(2) 0.089(2) 0.124(3) 0.0313(16) -0.0417(18) -0.0468(17)
    C1 0.065(2) 0.0459(18) 0.0340(17) -0.0041(14) 0.0040(14) 0.0003(13)
    C2 0.068(2) 0.0476(18) 0.0368(17) 0.0016(15) -0.0004(15) -0.0012(14)
    C3 0.074(2) 0.0527(19) 0.050(2) -0.0003(17) -0.0002(17) -0.0027(16)
    C4 0.082(3) 0.050(2) 0.059(2) -0.0092(17) -0.0038(18) -0.0100(17)
    C5 0.084(2) 0.0445(18) 0.0434(19) -0.0014(16) 0.0025(17) -0.0013(15)
    C6 0.069(2) 0.0425(17) 0.0366(17) 0.0021(15) 0.0032(15) 0.0009(13)
    C7 0.083(2) 0.0437(18) 0.0395(17) 0.0045(16) 0.0111(16) 0.0056(14)
    C8 0.067(2) 0.055(2) 0.047(2) 0.0026(16) 0.0066(16) 0.0026(15)
    C9 0.063(2) 0.0546(19) 0.0368(17) -0.0023(16) 0.0067(15) 0.0058(14)
    C10 0.067(2) 0.056(2) 0.048(2) -0.0070(16) 0.0021(16) 0.0012(16)
    C11 0.080(3) 0.080(3) 0.099(3) -0.005(2) -0.006(2) -0.021(3)
    C12 0.081(3) 0.096(3) 0.139(5) -0.013(3) -0.012(3) -0.021(3)
    C13 0.106(4) 0.088(3) 0.085(3) -0.039(3) -0.015(3) -0.006(3)
    C14 0.116(4) 0.057(2) 0.069(3) -0.015(2) 0.002(2) -0.0078(19)
    C15 0.085(3) 0.059(2) 0.052(2) -0.0076(19) -0.0020(18) 0.0029(17)
_geom_special_details
;
All e.s.d.'s (except the e.s.d. in the dihedral angle between two l.s. planes)
are estimated using the full covariance matrix. The cell e.s.d.'s are taken
into account individually in the estimation of e.s.d.'s in distances, angles
and torsion angles; correlations between e.s.d.'s in cell parameters are only
used when they are defined by crystal symmetry. An approximate (isotropic)
treatment of cell e.s.d.'s is used for estimating e.s.d.'s involving l.s.
planes.
;
loop_
    _geom_bond_atom_site_label_1
    _geom_bond_atom_site_label_2
    _geom_bond_site_symmetry_2
    _geom_bond_distance
    _geom_bond_publ_flag
    K1 O5 1_556 2.674(2) y
    K1 O6 7_566 2.754(2) y
    K1 O7 8_656 2.655(3) y
    K1 O3 5_566 2.642(2) y
    K1 O6 . 2.756(3) y
    K1 S1 7_566 3.4177(12) ?
    S1 O5 . 1.437(2) ?
    S1 O6 . 1.444(3) ?
    S1 O7 . 1.449(3) ?
    S1 C2 . 1.760(3) ?
    O1 C3 . 1.347(4) ?
    O1 H1 . 0.8200 ?
    O2 C5 . 1.348(4) ?
    O2 H2 . 0.8200 ?
    O3 C7 . 1.264(4) ?
    O3 K1 5_566 2.642(2) ?
    O4 C9 . 1.364(4) ?
    O4 C1 . 1.370(4) ?
    O5 K1 1_554 2.674(2) ?
    O6 K1 7_565 2.754(2) ?
    O7 K1 8_655 2.655(3) ?
    C1 C6 . 1.389(4) ?
    C1 C2 . 1.398(4) ?
    C2 C3 . 1.409(5) ?
    C3 C4 . 1.389(5) ?
    C4 C5 . 1.359(5) ?
    C4 H4 . 0.9300 ?
    C5 C6 . 1.418(4) ?
    C6 C7 . 1.433(5) ?
    C7 C8 . 1.435(5) ?
    C8 C9 . 1.336(4) ?
    C8 H8 . 0.9300 ?
    C9 C10 . 1.466(4) ?
    C10 C11 . 1.371(5) ?
    C10 C15 . 1.391(5) ?
    C11 C12 . 1.372(6) ?
    C11 H11 . 0.9300 ?
    C12 C13 . 1.366(6) ?
    C12 H12 . 0.9300 ?
    C13 C14 . 1.372(6) ?
    C13 H13 . 0.9300 ?
    C14 C15 . 1.387(5) ?
    C14 H14 . 0.9300 ?
    C15 H15 . 0.9300 ?
loop_
    _geom_angle_atom_site_label_1
    _geom_angle_atom_site_label_2
    _geom_angle_atom_site_label_3
    _geom_angle_site_symmetry_1
    _geom_angle_site_symmetry_3
    _geom_angle
    _geom_angle_publ_flag
    O3 K1 O7 5_566 8_656 112.50(9) ?
    O3 K1 O5 5_566 1_556 82.73(7) ?
    O7 K1 O5 8_656 1_556 72.70(8) ?
    O3 K1 O6 5_566 7_566 127.89(9) ?
    O7 K1 O6 8_656 7_566 111.02(10) ?
    O5 K1 O6 1_556 7_566 84.11(8) ?
    O3 K1 O6 5_566 . 79.69(8) ?
    O7 K1 O6 8_656 . 108.95(10) ?
    O5 K1 O6 1_556 . 161.50(8) ?
    O6 K1 O6 7_566 . 111.35(7) ?
    O3 K1 S1 5_566 7_566 145.54(6) ?
    O7 K1 S1 8_656 7_566 101.41(7) ?
    O5 K1 S1 1_556 7_566 102.33(6) ?
    O6 K1 S1 7_566 7_566 24.13(6) ?
    O6 K1 S1 . 7_566 95.45(5) ?
    O3 K1 O5 5_566 7_566 134.72(7) ?
    O7 K1 O5 8_656 7_566 109.43(8) ?
    O5 K1 O5 1_556 7_566 126.38(7) ?
    O6 K1 O5 7_566 7_566 43.85(7) ?
    O6 K1 O5 . 7_566 71.21(6) ?
    S1 K1 O5 7_566 7_566 24.25(4) ?
    O3 K1 K1 5_566 7_565 111.17(5) ?
    O7 K1 K1 8_656 7_565 109.12(6) ?
    O5 K1 K1 1_556 7_565 162.75(6) ?
    O6 K1 K1 7_566 7_565 79.25(6) ?
    O6 K1 K1 . 7_565 35.35(5) ?
    S1 K1 K1 7_566 7_565 60.42(2) ?
    O5 K1 K1 7_566 7_565 36.40(4) ?
    O3 K1 K1 5_566 7_566 117.97(5) ?
    O7 K1 K1 8_656 7_566 90.78(8) ?
    O5 K1 K1 1_556 7_566 49.41(6) ?
    O6 K1 K1 7_566 7_566 35.37(6) ?
    O6 K1 K1 . 7_566 146.71(6) ?
    S1 K1 K1 7_566 7_566 53.48(2) ?
    O5 K1 K1 7_566 7_566 77.10(4) ?
    K1 K1 K1 7_565 7_566 113.47(3) ?
    O3 K1 K1 5_566 2 160.42(6) ?
    O7 K1 K1 8_656 2 49.44(7) ?
    O5 K1 K1 1_556 2 96.34(5) ?
    O6 K1 K1 7_566 2 71.15(7) ?
    O6 K1 K1 . 2 98.28(6) ?
    S1 K1 K1 7_566 2 53.85(2) ?
    O5 K1 K1 7_566 2 60.52(4) ?
    K1 K1 K1 7_565 2 74.040(15) ?
    K1 K1 K1 7_566 2 74.040(15) ?
    O5 S1 O6 . . 111.97(16) ?
    O5 S1 O7 . . 111.99(17) ?
    O6 S1 O7 . . 112.33(19) ?
    O5 S1 C2 . . 108.86(15) ?
    O6 S1 C2 . . 106.85(15) ?
    O7 S1 C2 . . 104.36(16) ?
    O5 S1 K1 . 7_565 78.02(11) ?
    O6 S1 K1 . 7_565 51.24(10) ?
    O7 S1 K1 . 7_565 92.71(12) ?
    C2 S1 K1 . 7_565 156.86(12) ?
    C3 O1 H1 . . 109.5 ?
    C5 O2 H2 . . 109.5 ?
    C7 O3 K1 . 5_566 152.5(2) ?
    C9 O4 C1 . . 120.6(2) ?
    S1 O5 K1 . 1_554 167.47(15) ?
    S1 O5 K1 . 7_565 77.73(11) ?
    K1 O5 K1 1_554 7_565 94.19(7) ?
    S1 O6 K1 . 7_565 104.63(13) ?
    S1 O6 K1 . . 119.49(16) ?
    K1 O6 K1 7_565 . 109.29(8) ?
    S1 O7 K1 . 8_655 153.43(16) ?
    O4 C1 C6 . . 120.2(3) ?
    O4 C1 C2 . . 115.6(3) ?
    C6 C1 C2 . . 124.2(3) ?
    C1 C2 C3 . . 116.1(3) ?
    C1 C2 S1 . . 120.0(2) ?
    C3 C2 S1 . . 123.8(3) ?
    O1 C3 C4 . . 115.7(3) ?
    O1 C3 C2 . . 123.2(3) ?
    C4 C3 C2 . . 121.1(3) ?
    C5 C4 C3 . . 120.9(3) ?
    C5 C4 H4 . . 119.5 ?
    C3 C4 H4 . . 119.5 ?
    O2 C5 C4 . . 119.4(3) ?
    O2 C5 C6 . . 119.7(3) ?
    C4 C5 C6 . . 120.9(3) ?
    C1 C6 C5 . . 116.8(3) ?
    C1 C6 C7 . . 120.2(3) ?
    C5 C6 C7 . . 123.0(3) ?
    O3 C7 C8 . . 122.4(3) ?
    O3 C7 C6 . . 121.6(3) ?
    C8 C7 C6 . . 116.0(3) ?
    C9 C8 C7 . . 121.4(3) ?
    C9 C8 H8 . . 119.3 ?
    C7 C8 H8 . . 119.3 ?
    C8 C9 O4 . . 121.6(3) ?
    C8 C9 C10 . . 127.9(3) ?
    O4 C9 C10 . . 110.5(3) ?
    C11 C10 C15 . . 118.2(3) ?
    C11 C10 C9 . . 121.0(3) ?
    C15 C10 C9 . . 120.8(3) ?
    C10 C11 C12 . . 121.9(4) ?
    C10 C11 H11 . . 119.1 ?
    C12 C11 H11 . . 119.1 ?
    C13 C12 C11 . . 119.4(4) ?
    C13 C12 H12 . . 120.3 ?
    C11 C12 H12 . . 120.3 ?
    C12 C13 C14 . . 120.7(4) ?
    C12 C13 H13 . . 119.6 ?
    C14 C13 H13 . . 119.6 ?
    C13 C14 C15 . . 119.5(4) ?
    C13 C14 H14 . . 120.3 ?
    C15 C14 H14 . . 120.3 ?
    C14 C15 C10 . . 120.3(4) ?
    C14 C15 H15 . . 119.8 ?
    C10 C15 H15 . . 119.8 ?
loop_
    _geom_torsion_atom_site_label_1
    _geom_torsion_atom_site_label_2
    _geom_torsion_atom_site_label_3
    _geom_torsion_atom_site_label_4
    _geom_torsion_site_symmetry_1
    _geom_torsion_site_symmetry_2
    _geom_torsion_site_symmetry_3
    _geom_torsion_site_symmetry_4
    _geom_torsion
    _geom_torsion_publ_flag
    O6 S1 O5 K1 . . . 1_554 -89.8(8) ?
    O7 S1 O5 K1 . . . 1_554 37.4(8) ?
    C2 S1 O5 K1 . . . 1_554 152.3(7) ?
    K1 S1 O5 K1 7_565 . . 1_554 -50.7(7) ?
    O6 S1 O5 K1 . . . 7_565 -39.14(14) ?
    O7 S1 O5 K1 . . . 7_565 88.08(15) ?
    C2 S1 O5 K1 . . . 7_565 -157.05(13) ?
    O5 S1 O6 K1 . . . 7_565 52.35(18) ?
    O7 S1 O6 K1 . . . 7_565 -74.68(17) ?
    C2 S1 O6 K1 . . . 7_565 171.45(13) ?
    O5 S1 O6 K1 . . . . 175.02(14) ?
    O7 S1 O6 K1 . . . . 48.0(2) ?
    C2 S1 O6 K1 . . . . -65.88(19) ?
    K1 S1 O6 K1 7_565 . . . 122.7(2) ?
    O3 K1 O6 S1 5_566 . . . 86.63(17) ?
    O7 K1 O6 S1 8_656 . . . -23.78(19) ?
    O5 K1 O6 S1 1_556 . . . 68.3(4) ?
    O6 K1 O6 S1 7_566 . . . -146.56(11) ?
    S1 K1 O6 S1 7_566 . . . -127.83(16) ?
    O5 K1 O6 S1 7_566 . . . -128.54(18) ?
    K1 K1 O6 S1 7_565 . . . -120.4(2) ?
    K1 K1 O6 S1 7_566 . . . -147.10(9) ?
    K1 K1 O6 S1 2 . . . -73.63(16) ?
    O3 K1 O6 K1 5_566 . . 7_565 -153.01(12) ?
    O7 K1 O6 K1 8_656 . . 7_565 96.58(12) ?
    O5 K1 O6 K1 1_556 . . 7_565 -171.4(2) ?
    O6 K1 O6 K1 7_566 . . 7_565 -26.21(19) ?
    S1 K1 O6 K1 7_566 . . 7_565 -7.48(11) ?
    O5 K1 O6 K1 7_566 . . 7_565 -8.18(9) ?
    K1 K1 O6 K1 7_566 . . 7_565 -26.7(2) ?
    K1 K1 O6 K1 2 . . 7_565 46.72(11) ?
    O5 S1 O7 K1 . . . 8_655 -24.2(5) ?
    O6 S1 O7 K1 . . . 8_655 102.8(5) ?
    C2 S1 O7 K1 . . . 8_655 -141.8(4) ?
    K1 S1 O7 K1 7_565 . . 8_655 54.0(5) ?
    C9 O4 C1 C6 . . . . 1.9(4) ?
    C9 O4 C1 C2 . . . . -179.6(2) ?
    O4 C1 C2 C3 . . . . -178.2(3) ?
    C6 C1 C2 C3 . . . . 0.2(5) ?
    O4 C1 C2 S1 . . . . -1.4(4) ?
    C6 C1 C2 S1 . . . . 177.0(2) ?
    O5 S1 C2 C1 . . . . 55.8(3) ?
    O6 S1 C2 C1 . . . . -65.3(3) ?
    O7 S1 C2 C1 . . . . 175.5(3) ?
    K1 S1 C2 C1 7_565 . . . -48.2(4) ?
    O5 S1 C2 C3 . . . . -127.7(3) ?
    O6 S1 C2 C3 . . . . 111.2(3) ?
    O7 S1 C2 C3 . . . . -8.0(3) ?
    K1 S1 C2 C3 7_565 . . . 128.4(3) ?
    C1 C2 C3 O1 . . . . 179.6(3) ?
    S1 C2 C3 O1 . . . . 2.9(5) ?
    C1 C2 C3 C4 . . . . 0.4(5) ?
    S1 C2 C3 C4 . . . . -176.3(3) ?
    O1 C3 C4 C5 . . . . -179.4(3) ?
    C2 C3 C4 C5 . . . . -0.1(5) ?
    C3 C4 C5 O2 . . . . 178.0(3) ?
    C3 C4 C5 C6 . . . . -0.8(5) ?
    O4 C1 C6 C5 . . . . 177.3(3) ?
    C2 C1 C6 C5 . . . . -1.0(4) ?
    O4 C1 C6 C7 . . . . -1.9(4) ?
    C2 C1 C6 C7 . . . . 179.7(3) ?
    O2 C5 C6 C1 . . . . -177.4(3) ?
    C4 C5 C6 C1 . . . . 1.3(5) ?
    O2 C5 C6 C7 . . . . 1.8(5) ?
    C4 C5 C6 C7 . . . . -179.5(3) ?
    K1 O3 C7 C8 5_566 . . . -19.5(6) ?
    K1 O3 C7 C6 5_566 . . . 161.6(3) ?
    C1 C6 C7 O3 . . . . 179.0(3) ?
    C5 C6 C7 O3 . . . . -0.2(5) ?
    C1 C6 C7 C8 . . . . 0.0(4) ?
    C5 C6 C7 C8 . . . . -179.2(3) ?
    O3 C7 C8 C9 . . . . -177.0(3) ?
    C6 C7 C8 C9 . . . . 1.9(5) ?
    C7 C8 C9 O4 . . . . -2.0(5) ?
    C7 C8 C9 C10 . . . . 179.1(3) ?
    C1 O4 C9 C8 . . . . 0.1(4) ?
    C1 O4 C9 C10 . . . . 179.1(2) ?
    C8 C9 C10 C11 . . . . -8.7(5) ?
    O4 C9 C10 C11 . . . . 172.3(3) ?
    C8 C9 C10 C15 . . . . 171.8(3) ?
    O4 C9 C10 C15 . . . . -7.2(4) ?
    C15 C10 C11 C12 . . . . -1.1(6) ?
    C9 C10 C11 C12 . . . . 179.5(4) ?
    C10 C11 C12 C13 . . . . -0.5(8) ?
    C11 C12 C13 C14 . . . . 1.6(8) ?
    C12 C13 C14 C15 . . . . -1.0(7) ?
    C13 C14 C15 C10 . . . . -0.6(6) ?
    C11 C10 C15 C14 . . . . 1.7(5) ?
    C9 C10 C15 C14 . . . . -178.9(3) ?
loop_
    _geom_hbond_atom_site_label_D
    _geom_hbond_atom_site_label_H
    _geom_hbond_atom_site_label_A
    _geom_hbond_site_symmetry_A
    _geom_hbond_distance_DH
    _geom_hbond_distance_HA
    _geom_hbond_distance_DA
    _geom_hbond_angle_DHA
    O1 H1 O7 . 0.82 1.84 2.588(4) 152
    O2 H2 O3 . 0.82 1.87 2.604(4) 148
data_global
_journal_date_recd_electronic     2008-11-06
_journal_date_accepted     2008-12-09
_journal_name_full     'Acta Crystallographica, Section E'
_journal_year     2009
_journal_volume     65
_journal_issue      1
_journal_page_first     m66
_journal_page_last     m67
_journal_paper_category     QM
_journal_coeditor_code     RZ2268
_publ_contact_author
;
    Bin Liu
    Department of Chemical Engineering
    Xi'an Jiaotong University
    Xi'an 710049
    People's Republic of China
    and
    Department of Chemistry
    XianyangNormalUniversity
    Xianyang 712000
    People's Republic of China
;
_publ_contact_author_email     liubin1958@126.com
_publ_contact_author_fax     '86-29-85307774'
_publ_contact_author_phone     86-29-85303940
_publ_section_title
;\
Poly[(\m-5,7-dihydroxy-4-oxo-2-phenyl-4<i>H</i>-chromene-8-sulfonato)\
potassium(I)]
;
loop_
    _publ_author_name
    _publ_author_address
    'Liu, Bin'
;
    Department of Chemical Engineering
    Xi'an Jiaotong University
    Xi'an 710049
    People's Republic of China    and
    Department of Chemistry
    Xianyang Normal University
    Xianyang 712000
    People's Republic of China
;
    'Yang, Bo-Lun '
;
    Department of Chemical Engineering
    Xi'an Jiaotong University
    Xi'an 710049
    People's Republic of China
;
