# Supplementary material for: Poly[(μ-5,7-dihydr­oxy-4-oxo-2-phenyl-4H-chromene-8-sulfonato)potassium(I)]
Source: Acta Crystallogr Sect E Struct Rep Online. 2008 Dec 13;65(Pt 1):m66–7. doi: 10.1107/S1600536808041779 (PMC2967906; doi:10.1107/S1600536808041779)
Supplement: Supplementary file 2 [file e-65-00m66-Isup2.hkl]

# 
# h,k,l, Fc-squared, Fo-squared, sigma(Fo-squared) and status flag 
# 
data_I
_shelx_title ' xb1319m in Pccn' 
_shelx_refln_list_code          4 
_shelx_F_calc_maximum      245.32 
_exptl_crystal_F_000      1520.00 
_reflns_d_resolution_high  0.8378 
 
loop_ 
 _symmetry_equiv_pos_as_xyz 
 'x, y, z' 
 '-x+1/2, -y+1/2, z' 
 '-x, y+1/2, -z+1/2' 
 'x+1/2, -y, -z+1/2' 
 '-x, -y, -z' 
 'x-1/2, y-1/2, -z' 
 'x, -y-1/2, z-1/2' 
 '-x-1/2, y, z-1/2' 
 
_cell_length_a    19.0846 
_cell_length_b    20.6555 
_cell_length_c     7.5148 
_cell_angle_alpha  90.000 
_cell_angle_beta   90.000 
_cell_angle_gamma  90.000 
 
_shelx_F_squared_multiplier     1.000 
 
loop_ 
 _refln_index_h 
 _refln_index_k 
 _refln_index_l 
 _refln_F_squared_calc 
 _refln_F_squared_meas 
 _refln_F_squared_sigma 
 _refln_observed_status 
   2   0   0    10416.94     9470.66    109.14 o 
   4   0   0    56625.26    52957.19   1691.39 o 
   6   0   0     3379.58     2927.54     87.40 o 
   8   0   0        1.28       10.69     11.18 o 
  10   0   0    49148.76    52686.00    815.94 o 
  12   0   0      584.25      711.35     62.09 o 
  14   0   0      975.29     1073.95     81.05 o 
  16   0   0      237.01      249.42     55.04 o 
  18   0   0      640.12      609.45     82.56 o 
  20   0   0       38.09       23.26     41.18 o 
  22   0   0        1.73       23.81     44.28 o 
   1   1   0    26249.35    28156.48    284.15 o 
   3   1   0     1116.26      998.83     21.48 o 
   5   1   0    32199.44    29895.60    285.93 o 
   7   1   0     2577.62     2600.47     49.19 o 
   9   1   0    33997.52    34682.97    425.47 o 
  11   1   0        1.88       18.95     10.54 o 
  13   1   0      828.43      824.02     50.66 o 
  15   1   0      355.01      395.70     42.52 o 
  17   1   0       31.61       11.81     20.87 o 
  19   1   0        1.23        3.02     19.99 o 
  21   1   0        8.96       -6.82     24.83 o 
   0   2   0    12393.33    11528.54    200.81 o 
   2   2   0    16803.22    16535.91    180.44 o 
   4   2   0    41917.39    40210.69    444.64 o 
   6   2   0     6971.31     6386.80     71.99 o 
   8   2   0     7873.82     7720.96    102.78 o 
  10   2   0       53.56      106.21     14.57 o 
  12   2   0      400.46      371.41     34.21 o 
  14   2   0     1818.31     2087.18     79.24 o 
  16   2   0       91.03       47.89     21.35 o 
  18   2   0        7.56        6.99     19.13 o 
  20   2   0       16.56      -10.21     22.43 o 
  22   2   0       36.05        1.73     29.58 o 
   1   3   0     3089.21     2801.00     31.89 o 
   3   3   0     5871.77     5132.53     76.55 o 
   5   3   0     6709.27     6658.45     81.67 o 
   7   3   0     3518.22     3304.30     50.31 o 
   9   3   0     5657.02     6461.28     97.11 o 
  11   3   0       15.37        0.56      6.77 o 
  13   3   0      653.83      585.34     44.73 o 
  15   3   0       10.15        4.73     23.23 o 
  17   3   0       67.58       34.18     22.30 o 
  19   3   0       63.05       58.85     29.30 o 
  21   3   0       29.13       -0.99     26.99 o 
   0   4   0    20820.98    19977.45    217.61 o 
   2   4   0      691.01      599.84     14.97 o 
   4   4   0     1856.67     1607.14     24.18 o 
   6   4   0     3159.89     2859.22     44.01 o 
   8   4   0       97.71      104.46     13.10 o 
  10   4   0     1628.00     1481.54     96.39 o 
  12   4   0      288.47      293.88     37.89 o 
  14   4   0      382.61      456.21     43.04 o 
  16   4   0      871.16     1038.25    128.31 o 
  18   4   0        0.72      -10.42     19.61 o 
  20   4   0       18.14       -4.65     23.56 o 
  22   4   0        3.28        5.68     36.96 o 
   1   5   0    14329.37    14232.46    119.69 o 
   3   5   0     2648.67     2244.07     56.59 o 
   5   5   0    36980.28    35661.48    318.47 o 
   7   5   0       11.36       18.67     10.11 o 
   9   5   0     2591.35     2281.24     54.81 o 
  11   5   0     1960.10     1885.32     97.19 o 
  13   5   0      271.67      324.41     28.44 o 
  15   5   0      949.75     1200.73    124.97 o 
  17   5   0     1659.04     1792.82    117.70 o 
  19   5   0       61.70       23.02     25.55 o 
  21   5   0       25.52       37.74     28.19 o 
   0   6   0    27466.05    27043.71    312.94 o 
   2   6   0    25694.85    24873.84    235.34 o 
   4   6   0    12136.47    11108.32    308.54 o 
   6   6   0     4727.71     4409.44     73.70 o 
   8   6   0     1327.70     1185.63     31.87 o 
  10   6   0     2548.54     2655.88     52.99 o 
  12   6   0       29.98       33.18     15.81 o 
  14   6   0      379.91      477.20     34.65 o 
  16   6   0       22.16        5.87     17.31 o 
  18   6   0       18.06       -2.02     21.44 o 
  20   6   0       19.43       23.22     22.50 o 
  22   6   0        1.05        7.24     29.59 o 
   1   7   0    37428.55    38268.26    431.10 o 
   3   7   0     4028.21     3841.60     79.07 o 
   5   7   0     9547.37     9622.85    137.80 o 
   7   7   0    11693.43    11536.03    157.71 o 
   9   7   0     2139.93     2061.01     44.95 o 
  11   7   0     1734.67     1664.85     43.68 o 
  13   7   0      537.06      527.90     28.98 o 
  15   7   0      829.07      814.97     46.10 o 
  17   7   0     1199.20     1439.92    179.96 o 
  19   7   0       11.43       15.43     20.75 o 
  21   7   0        6.47        5.52     22.23 o 
   0   8   0    12473.91    12188.46    165.20 o 
   2   8   0       75.67       60.84      9.03 o 
   4   8   0     2847.24     2902.73     59.15 o 
   6   8   0     1567.04     1601.04     70.76 o 
   8   8   0    10340.18    10512.45    267.10 o 
  10   8   0      129.21      111.18     13.97 o 
  12   8   0     3881.74     4107.64    101.75 o 
  14   8   0        5.63        0.80      9.61 o 
  16   8   0       77.16       49.84     17.18 o 
  18   8   0      227.71      241.63     60.74 o 
  20   8   0        9.96       -7.13     24.84 o 
   1   9   0       20.32       18.68      6.70 o 
   3   9   0    22968.45    23915.75    220.15 o 
   5   9   0      325.90      348.23     19.02 o 
   7   9   0      332.54      335.62     28.94 o 
   9   9   0      725.47      754.77     29.78 o 
  11   9   0     2001.00     2138.15     51.75 o 
  13   9   0     2279.48     2315.32     87.20 o 
  15   9   0       52.56       -0.21     11.83 o 
  17   9   0      404.02      459.53     41.49 o 
  19   9   0       13.34        2.86     18.87 o 
  21   9   0       56.15       30.70     21.89 o 
   0  10   0      970.05     1120.17     83.46 o 
   2  10   0    11256.15    11518.33    121.10 o 
   4  10   0     1081.91     1033.79     30.48 o 
   6  10   0      248.58      224.72     17.26 o 
   8  10   0        1.33       -4.68      8.62 o 
  10  10   0      378.79      356.27     23.73 o 
  12  10   0     2214.90     2056.48    203.05 o 
  14  10   0       39.49       44.17     15.37 o 
  16  10   0      246.55      218.29     29.84 o 
  18  10   0       45.03       58.02     23.92 o 
  20  10   0       33.63        8.06     27.43 o 
   1  11   0     1088.55     1152.13     36.52 o 
   3  11   0     1011.20     1062.85     36.12 o 
   5  11   0      214.64      235.80     18.15 o 
   7  11   0       51.95       57.16     10.65 o 
   9  11   0      112.14       88.03     17.57 o 
  11  11   0     2103.75     2325.48     68.96 o 
  13  11   0       28.80       12.19     17.81 o 
  15  11   0     1297.14     1600.47     81.11 o 
  17  11   0       59.48       66.37     21.78 o 
  19  11   0       20.54       10.71     16.96 o 
   0  12   0     1035.94     1044.47     45.88 o 
   2  12   0      972.74      857.88     29.74 o 
   4  12   0     1558.34     1695.86     42.44 o 
   6  12   0      756.11      843.89     36.40 o 
   8  12   0       74.08       94.20     13.96 o 
  10  12   0       52.70       30.39     13.70 o 
  12  12   0     1881.23     2148.66     86.75 o 
  14  12   0       55.80       56.76     17.57 o 
  16  12   0        4.04       25.43     15.34 o 
  18  12   0       21.60        8.94     17.59 o 
   1  13   0        3.08        2.19      7.00 o 
   3  13   0     1001.51     1024.54     34.17 o 
   5  13   0      341.21      309.21     21.97 o 
   7  13   0      120.51       97.03     18.04 o 
   9  13   0       83.75       89.33     30.69 o 
  11  13   0      594.30      601.58     40.83 o 
  13  13   0       26.69        7.79     11.84 o 
  15  13   0       16.12        1.08     13.78 o 
  17  13   0       11.25        1.91     17.82 o 
  19  13   0       15.86       58.65     21.61 o 
   0  14   0      379.86      407.25     41.16 o 
   2  14   0      444.71      482.76     32.65 o 
   4  14   0      171.73      168.55     22.84 o 
   6  14   0      613.86      574.80     57.90 o 
   8  14   0        5.71        2.61      8.70 o 
  10  14   0       19.60       16.17     13.89 o 
  12  14   0      211.28      239.10     30.06 o 
  14  14   0       26.85       -2.67     13.05 o 
  16  14   0      215.95      284.31     37.35 o 
  18  14   0       49.55       40.71     26.05 o 
   1  15   0      561.00      579.78     30.14 o 
   3  15   0        4.60        0.78      9.91 o 
   5  15   0       39.57       42.88     11.83 o 
   7  15   0     1386.05     1462.98     61.14 o 
   9  15   0       73.32       43.35     13.01 o 
  11  15   0      394.85      367.29     50.50 o 
  13  15   0      546.00      570.50     64.52 o 
  15  15   0      188.79      215.80     32.60 o 
  17  15   0      159.34      123.11     32.90 o 
   0  16   0       61.61       71.78     20.51 o 
   2  16   0      291.00      386.07     26.92 o 
   4  16   0     4168.10     4801.53    111.23 o 
   6  16   0      572.80      615.48     33.16 o 
   8  16   0      413.26      460.58     53.35 o 
  10  16   0       91.66       47.10     32.39 o 
  12  16   0      218.09      219.41     37.93 o 
  14  16   0      259.18      224.12     32.10 o 
  16  16   0       86.31       31.35     21.73 o 
   1  17   0     1642.74     1773.73     52.17 o 
   3  17   0      163.73      173.89     36.88 o 
   5  17   0     7428.89     8172.03    120.53 o 
   7  17   0      144.02       97.88     33.22 o 
   9  17   0      233.02      242.61     53.22 o 
  11  17   0        0.02       17.26     14.96 o 
  13  17   0        6.46        2.49     15.41 o 
  15  17   0       69.09       53.26     20.40 o 
   0  18   0     2114.08     2124.90     83.38 o 
   2  18   0      288.15      261.11     31.62 o 
   4  18   0      155.31      105.23     20.71 o 
   6  18   0     2372.80     2609.48     79.36 o 
   8  18   0      678.99      698.39     46.29 o 
  10  18   0      657.93      594.50     46.03 o 
  12  18   0       29.83       29.23     18.04 o 
  14  18   0       33.81       29.92     19.33 o 
   1  19   0     5218.21     6158.36    149.73 o 
   3  19   0     4047.79     4791.42    124.59 o 
   5  19   0      439.22      422.08     37.63 o 
   7  19   0      372.30      341.23     45.53 o 
   9  19   0      563.41      644.39     67.91 o 
  11  19   0      649.00      748.56     52.91 o 
  13  19   0        7.33      -20.58     17.12 o 
   0  20   0      157.56      370.90     63.05 o 
   2  20   0      359.87      547.03     48.45 o 
   4  20   0      313.27      420.73     44.23 o 
   6  20   0      210.56      242.78     58.43 o 
   8  20   0      285.15      346.95     73.39 o 
  10  20   0      207.71      229.80     34.72 o 
  12  20   0       13.95       40.65     21.81 o 
   1  21   0       14.19        9.33     14.06 o 
   3  21   0       98.02       76.37     20.85 o 
   5  21   0     1083.31     1218.11     71.75 o 
   7  21   0       21.97       14.91     16.97 o 
   9  21   0       14.22       -1.86     17.23 o 
  11  21   0       56.66       43.36     25.12 o 
   0  22   0      245.56      228.16     45.29 o 
   2  22   0       35.57       29.27     17.10 o 
   4  22   0        0.47       11.34     15.93 o 
   6  22   0       17.23       21.19     19.78 o 
   8  22   0       37.90       22.06     20.12 o 
  10  22   0       58.90       34.73     26.08 o 
   1  23   0      651.10      834.12     75.34 o 
   3  23   0      108.58       70.84     35.39 o 
   5  23   0      822.34      829.80     73.36 o 
   7  23   0       33.13      -18.00     30.16 o 
   0  24   0      829.41     1081.97    112.45 o 
   2  24   0      173.20      144.74     29.70 o 
   4  24   0     1091.02     1461.14     91.79 o 
   1   1   1        2.76       -5.84      3.89 o 
   2   1   1    16529.89    16169.60     95.29 o 
   3   1   1      701.49      726.29     10.52 o 
   4   1   1     9578.05     9131.41     59.06 o 
   5   1   1      406.21      345.76     11.07 o 
   6   1   1      302.90      319.17     10.82 o 
   7   1   1      825.85      796.59     18.35 o 
   8   1   1      205.67      213.09     11.15 o 
   9   1   1       57.91       66.42     10.24 o 
  10   1   1      204.05      217.23     12.88 o 
  11   1   1      117.64      145.98     11.58 o 
  12   1   1        0.01       -1.85      4.86 o 
  13   1   1       10.94       12.58      6.68 o 
  14   1   1     1062.60     1136.96     42.30 o 
  15   1   1       11.88        5.70     10.13 o 
  16   1   1       15.66       13.85     11.47 o 
  17   1   1       68.91       14.07     11.81 o 
  18   1   1        0.87       -5.01     11.02 o 
  19   1   1        0.04        9.05     13.99 o 
  20   1   1       14.40       20.91     15.63 o 
  21   1   1        1.49       -8.62     15.57 o 
  22   1   1        2.13       15.85     20.89 o 
   1   2   1     2379.75     2222.56     24.38 o 
   2   2   1     4529.43     4313.25     57.61 o 
   3   2   1     4691.37     4667.59     37.96 o 
   4   2   1      135.17      107.19      6.87 o 
   5   2   1     2293.95     2120.51     26.55 o 
   6   2   1      937.95      959.28     20.13 o 
   7   2   1      571.05      573.21     15.28 o 
   8   2   1       49.45       56.98      6.47 o 
   9   2   1        1.47       -0.66      3.87 o 
  10   2   1       39.86       25.49      5.84 o 
  11   2   1       17.81        7.14      5.24 o 
  12   2   1       17.05       12.18      6.18 o 
  13   2   1     1184.56     1182.92     29.67 o 
  14   2   1      295.36      282.38     20.49 o 
  15   2   1      782.95      923.99     42.62 o 
  16   2   1       67.80       55.28     15.39 o 
  17   2   1        1.55        9.13     12.55 o 
  18   2   1        2.80       -3.94     11.47 o 
  19   2   1       25.24       25.81     16.23 o 
  20   2   1       57.20       42.67     19.22 o 
  21   2   1       75.21       51.93     18.59 o 
  22   2   1        0.05      -18.92     16.55 o 
   1   3   1    10444.98    10308.03     63.38 o 
   2   3   1      947.57      887.65     19.70 o 
   3   3   1     9693.43     9146.32     82.53 o 
   4   3   1     1363.33     1300.19     18.18 o 
   5   3   1     4437.13     4167.70     38.26 o 
   6   3   1     1390.99     1312.42     32.63 o 
   7   3   1      842.21      828.82     18.72 o 
   8   3   1      201.56      217.66     11.61 o 
   9   3   1     2705.43     2881.31     39.86 o 
  10   3   1      200.56      147.86     11.30 o 
  11   3   1      141.11      141.33     11.75 o 
  12   3   1        3.76        2.31      5.41 o 
  13   3   1       43.89       40.38      8.36 o 
  14   3   1     2028.85     2181.31     57.44 o 
  15   3   1      167.68      174.49     16.53 o 
  16   3   1      278.07      281.29     27.27 o 
  17   3   1       35.22       11.31     12.04 o 
  18   3   1       16.54       15.04     14.63 o 
  19   3   1        1.54       -0.55     13.87 o 
  20   3   1      225.20      231.61     30.81 o 
  21   3   1       30.02       12.76     15.13 o 
  22   3   1        1.18       -8.77     13.22 o 
   1   4   1     3319.18     3089.79     27.09 o 
   2   4   1    10443.35    10325.62     69.75 o 
   3   4   1     2383.32     2429.84     24.03 o 
   4   4   1      172.17      195.50      7.67 o 
   5   4   1      315.26      291.26      8.12 o 
   6   4   1       48.20       44.55      5.24 o 
   7   4   1     3953.08     3794.54     40.52 o 
   8   4   1      112.44      127.48     13.05 o 
   9   4   1      112.24      122.62     10.02 o 
  10   4   1        3.91        5.70      4.92 o 
  11   4   1      793.16      790.91     23.50 o 
  12   4   1      170.33      146.61     12.48 o 
  13   4   1        0.25        3.06      6.72 o 
  14   4   1       50.45       46.94     10.59 o 
  15   4   1     1740.94     1937.10     53.64 o 
  16   4   1       10.84       13.62     10.49 o 
  17   4   1       65.62       60.21     16.98 o 
  18   4   1        4.63       15.99     14.28 o 
  19   4   1      406.69      476.98     38.46 o 
  20   4   1        0.01        7.60     16.15 o 
  21   4   1       11.47      -17.26     15.90 o 
  22   4   1        0.06       -2.21     15.26 o 
   1   5   1      107.40      114.59      4.87 o 
   2   5   1     1315.42     1036.26     16.07 o 
   3   5   1     4293.78     4227.93     34.25 o 
   4   5   1     1398.96     1346.29     16.52 o 
   5   5   1      480.61      450.91     11.73 o 
   6   5   1     6212.50     6252.96     46.73 o 
   7   5   1     4803.68     4977.86     41.94 o 
   8   5   1     1508.95     1406.98     27.91 o 
   9   5   1      301.38      234.57     12.42 o 
  10   5   1     1606.75     1727.69     32.01 o 
  11   5   1       60.16       56.03      8.57 o 
  12   5   1      386.47      462.11     20.50 o 
  13   5   1        1.12        3.89      7.29 o 
  14   5   1      155.67      142.79     15.23 o 
  15   5   1       47.64       64.55     12.63 o 
  16   5   1     1291.59     1540.10     46.66 o 
  17   5   1       39.33       29.35     12.42 o 
  18   5   1      121.59       99.80     20.48 o 
  19   5   1        6.70       11.89     14.46 o 
  20   5   1        4.74        6.76     13.39 o 
  21   5   1        0.00      -11.00     14.92 o 
  22   5   1        0.88        2.35     17.42 o 
   1   6   1     5718.73     5204.10     36.57 o 
   2   6   1     4434.10     4388.07     41.47 o 
   3   6   1    13465.19    12502.89    134.28 o 
   4   6   1      396.17      367.34      9.40 o 
   5   6   1      645.89      623.19     12.30 o 
   6   6   1        3.89        1.19      3.08 o 
   7   6   1    11374.03    11022.18    110.57 o 
   8   6   1      169.92      152.54      9.29 o 
   9   6   1      198.16      192.07     10.53 o 
  10   6   1       62.32       60.60      6.66 o 
  11   6   1      952.72      959.95     24.17 o 
  12   6   1      145.91      149.99     14.05 o 
  13   6   1     1462.96     1585.70     38.29 o 
  14   6   1      138.85       99.46     13.75 o 
  15   6   1      323.72      308.69     21.75 o 
  16   6   1        7.51       13.38     10.61 o 
  17   6   1      443.95      490.61     42.66 o 
  18   6   1       66.97       54.22     16.59 o 
  19   6   1        7.51       12.45     14.51 o 
  20   6   1        6.05       23.31     18.64 o 
  21   6   1        8.52       10.42     15.80 o 
   1   7   1      490.30      562.67     13.53 o 
   2   7   1     4804.10     4149.98     36.34 o 
   3   7   1     5867.34     5851.42     46.12 o 
   4   7   1     8274.40     8064.85     73.31 o 
   5   7   1     1244.55     1284.84     18.53 o 
   6   7   1      261.84      392.07     11.96 o 
   7   7   1      871.88      891.46     17.32 o 
   8   7   1     4848.55     4966.47     53.35 o 
   9   7   1       17.39       22.48      5.45 o 
  10   7   1       11.32       13.28      4.90 o 
  11   7   1       74.51       75.37      8.81 o 
  12   7   1     1780.25     1786.44     33.98 o 
  13   7   1      117.64      109.66     11.36 o 
  14   7   1       34.59       21.57      8.75 o 
  15   7   1      116.18       66.34     22.00 o 
  16   7   1      436.42      342.94     24.50 o 
  17   7   1       15.49        7.05     11.64 o 
  18   7   1      240.99      238.12     25.07 o 
  19   7   1        0.18        4.17     13.55 o 
  20   7   1        5.30       -8.56     13.50 o 
  21   7   1        6.56        5.05     17.71 o 
   1   8   1     2358.44     2187.94     23.30 o 
   2   8   1     4477.62     4630.43     41.31 o 
   3   8   1    15300.06    15248.63     94.29 o 
   4   8   1       55.41       41.72      4.89 o 
   5   8   1      751.16      828.01     15.47 o 
   6   8   1     3899.00     4313.06     39.44 o 
   7   8   1       59.96       73.97      6.80 o 
   8   8   1     1184.02     1241.99     24.96 o 
   9   8   1     2020.69     1939.22     28.95 o 
  10   8   1        8.82        6.31      5.23 o 
  11   8   1      487.02      481.91     25.54 o 
  12   8   1      874.75      877.50     25.16 o 
  13   8   1     2185.50     2292.73     44.48 o 
  14   8   1       96.80       93.57     12.78 o 
  15   8   1       22.41       24.30     10.88 o 
  16   8   1       13.40        3.42     10.57 o 
  17   8   1       45.97       23.14     13.39 o 
  18   8   1      198.94      199.06     28.47 o 
  19   8   1       72.36       74.18     16.76 o 
  20   8   1        0.82      -11.50     14.87 o 
  21   8   1        2.87      -11.21     18.63 o 
   1   9   1        0.09        3.54      3.47 o 
   2   9   1     3583.23     4006.47     38.85 o 
   3   9   1     2217.94     2500.74     29.96 o 
   4   9   1       66.31       64.32      5.74 o 
   5   9   1     1522.57     1775.84     25.54 o 
   6   9   1      112.35      132.41     10.93 o 
   7   9   1      222.06      223.23     10.72 o 
   8   9   1      361.39      399.97     13.83 o 
   9   9   1      550.75      578.71     19.10 o 
  10   9   1      139.66      131.82     11.73 o 
  11   9   1      253.92      231.91     16.28 o 
  12   9   1      483.22      471.09     22.20 o 
  13   9   1      801.12      878.59     31.34 o 
  14   9   1       32.64       29.06      9.02 o 
  15   9   1       21.40       29.74     10.61 o 
  16   9   1        4.04       -9.34      8.99 o 
  17   9   1       90.05       69.33     16.64 o 
  18   9   1       14.47        4.60     13.04 o 
  19   9   1        1.18       -4.24     12.29 o 
  20   9   1       13.44       31.95     16.09 o 
  21   9   1       10.72        5.23     17.90 o 
   1  10   1      993.39     1236.72     22.81 o 
   2  10   1      207.16      199.03     10.83 o 
   3  10   1     4913.82     4827.39     63.92 o 
   4  10   1      308.94      302.20     15.90 o 
   5  10   1      156.14      175.93      9.48 o 
   6  10   1      480.87      525.59     14.90 o 
   7  10   1        7.06       13.08      4.96 o 
   8  10   1      342.81      390.48     18.26 o 
   9  10   1      562.35      534.51     21.38 o 
  10  10   1       88.03       86.61     10.68 o 
  11  10   1      180.69      156.35     13.96 o 
  12  10   1      100.37      105.98     13.06 o 
  13  10   1      438.13      518.93     24.40 o 
  14  10   1      413.10      390.90     30.80 o 
  15  10   1      137.00      136.24     16.36 o 
  16  10   1      196.53      182.48     21.25 o 
  17  10   1       55.60       36.14     13.04 o 
  18  10   1       17.13       15.90     13.28 o 
  19  10   1        0.23       -6.49     13.11 o 
  20  10   1        0.42       11.38     15.93 o 
   1  11   1       10.44        1.44      4.54 o 
   2  11   1    15605.96    16155.57    112.23 o 
   3  11   1     1321.75     1356.25     25.24 o 
   4  11   1      972.47      832.99     20.16 o 
   5  11   1      873.50      885.18     20.82 o 
   6  11   1     1517.64     1498.39     36.81 o 
   7  11   1      327.42      347.20     18.62 o 
   8  11   1     1119.88     1087.31     27.90 o 
   9  11   1        0.98        0.98      5.97 o 
  10  11   1      995.96      967.50     28.68 o 
  11  11   1      146.13      159.99     14.87 o 
  12  11   1     4641.04     5114.29     82.78 o 
  13  11   1       35.05       15.22      9.11 o 
  14  11   1       10.81       10.45      9.12 o 
  15  11   1       77.95       75.04     13.72 o 
  16  11   1       28.55       35.91     11.37 o 
  17  11   1       13.55       -0.02     11.37 o 
  18  11   1       18.52       13.68     12.94 o 
  19  11   1        0.41       -6.80     10.89 o 
  20  11   1        0.19        8.99     14.25 o 
   1  12   1     6269.62     6611.15     63.49 o 
   2  12   1     2371.00     2394.17     44.95 o 
   3  12   1     4629.96     4410.93     52.96 o 
   4  12   1      541.84      560.20     18.21 o 
   5  12   1      399.62      406.89     17.61 o 
   6  12   1      886.04      944.75     27.11 o 
   7  12   1     5099.98     5257.75     60.00 o 
   8  12   1      197.60      188.92     20.71 o 
   9  12   1     1734.84     1822.27     69.96 o 
  10  12   1       22.34       16.24      8.10 o 
  11  12   1     4800.90     5332.25    104.17 o 
  12  12   1        1.05       16.70      9.66 o 
  13  12   1      412.08      392.22     25.19 o 
  14  12   1        4.80       -1.20      7.92 o 
  15  12   1        8.50       -5.53      8.95 o 
  16  12   1        4.58       15.89     11.72 o 
  17  12   1       98.67       96.11     17.07 o 
  18  12   1        2.65       -3.85     11.97 o 
  19  12   1       16.66       18.43     13.95 o 
   1  13   1     4092.29     4410.78     51.56 o 
   2  13   1     5548.24     5522.90     75.39 o 
   3  13   1      936.55      930.73     23.10 o 
   4  13   1     3640.20     3996.30     57.60 o 
   5  13   1      112.15      100.22     10.10 o 
   6  13   1     1696.86     1753.54     42.46 o 
   7  13   1      227.74      232.03     16.12 o 
   8  13   1     3866.55     4013.27     81.26 o 
   9  13   1      127.50      105.91     13.26 o 
  10  13   1     1982.57     2051.59     78.01 o 
  11  13   1       97.98       81.66     12.22 o 
  12  13   1      415.05      483.76     32.18 o 
  13  13   1       24.40        3.14      9.46 o 
  14  13   1      499.65      498.41     29.73 o 
  15  13   1       26.60       26.22     11.75 o 
  16  13   1      377.34      444.57     44.54 o 
  17  13   1        2.25        7.97     11.14 o 
  18  13   1       37.45       40.77     16.96 o 
  19  13   1        6.25       -9.49     14.06 o 
   1  14   1      393.05      377.19     17.76 o 
   2  14   1        7.39        1.00      5.60 o 
   3  14   1     1947.01     2156.27     45.72 o 
   4  14   1      116.11      110.94     10.78 o 
   5  14   1      111.86      125.73     12.83 o 
   6  14   1      765.63      813.84     26.97 o 
   7  14   1     2097.15     2278.54     43.32 o 
   8  14   1      543.02      606.75     25.11 o 
   9  14   1      181.26      176.53     15.58 o 
  10  14   1      747.60      764.88     32.17 o 
  11  14   1       68.78       52.93     12.35 o 
  12  14   1       48.07       40.04     11.74 o 
  13  14   1      316.95      385.54     27.10 o 
  14  14   1        1.94        3.90     10.60 o 
  15  14   1       15.12        1.43     10.27 o 
  16  14   1       28.68       27.37     12.42 o 
  17  14   1      113.48      154.66     20.18 o 
  18  14   1        3.52      -11.23     12.30 o 
   1  15   1       52.02       27.41      7.69 o 
   2  15   1      203.49      261.52     15.53 o 
   3  15   1      107.67       98.44     12.79 o 
   4  15   1        0.26        3.16      7.62 o 
   5  15   1      337.45      358.00     19.95 o 
   6  15   1       25.95       19.60      7.59 o 
   7  15   1       32.01       31.29      9.26 o 
   8  15   1       22.76       18.16      7.61 o 
   9  15   1      209.62      224.98     17.99 o 
  10  15   1        0.17       -4.25      8.89 o 
  11  15   1        0.10       18.63     10.12 o 
  12  15   1      229.70      241.26     24.01 o 
  13  15   1        2.54        0.71      9.32 o 
  14  15   1      146.93      134.42     26.16 o 
  15  15   1       55.49       18.64     12.61 o 
  16  15   1       69.90       56.20     15.52 o 
  17  15   1       15.44       -5.67     12.18 o 
   1  16   1      709.31      610.51     24.74 o 
   2  16   1        2.83        1.87      6.95 o 
   3  16   1      345.86      321.56     18.00 o 
   4  16   1        3.51       10.05      7.87 o 
   5  16   1      610.61      663.17     26.80 o 
   6  16   1       79.10       57.02     10.89 o 
   7  16   1      434.02      461.57     24.09 o 
   8  16   1       88.18      105.37     13.69 o 
   9  16   1      159.91      161.50     18.14 o 
  10  16   1       52.84       30.92     10.68 o 
  11  16   1       65.08       34.48     15.89 o 
  12  16   1        1.79       19.45     11.87 o 
  13  16   1      111.15      121.47     18.42 o 
  14  16   1       10.30       -0.94     10.33 o 
  15  16   1      235.27      239.89     34.41 o 
  16  16   1        0.06       16.31     12.47 o 
  17  16   1       16.94        7.65     13.77 o 
   1  17   1        5.47       -6.29      6.53 o 
   2  17   1      785.98      788.06     33.44 o 
   3  17   1       12.85       15.45      7.91 o 
   4  17   1      821.68      904.54     38.14 o 
   5  17   1       96.82       83.03     12.55 o 
   6  17   1       31.97       30.15     10.06 o 
   7  17   1       50.44       51.27     10.98 o 
   8  17   1      937.99     1035.34     54.35 o 
   9  17   1      184.99      148.79     18.39 o 
  10  17   1       58.61       43.76     15.10 o 
  11  17   1       17.59        3.66     10.98 o 
  12  17   1      111.92       82.43     15.65 o 
  13  17   1       17.42        7.60     12.06 o 
  14  17   1      299.01      381.46     40.23 o 
  15  17   1        0.55       21.50     13.19 o 
  16  17   1        5.56        3.09     13.63 o 
   1  18   1       11.22        6.47      7.65 o 
   2  18   1      563.30      594.54     26.83 o 
   3  18   1      698.04      819.53     40.40 o 
   4  18   1       53.06       41.87     13.39 o 
   5  18   1        9.60        7.07      8.53 o 
   6  18   1      135.61      132.72     15.32 o 
   7  18   1      113.19      138.99     15.72 o 
   8  18   1      212.66      249.69     22.44 o 
   9  18   1       31.33       38.77     12.81 o 
  10  18   1        1.08        3.45     10.43 o 
  11  18   1       62.95       44.93     14.50 o 
  12  18   1       50.12       28.00     14.54 o 
  13  18   1      333.54      405.94     33.81 o 
  14  18   1        0.26       18.59     14.29 o 
  15  18   1        1.52       -0.40     12.98 o 
   1  19   1        9.70        0.80      7.99 o 
   2  19   1      272.39      318.56     21.69 o 
   3  19   1      522.19      599.26     28.02 o 
   4  19   1      249.35      285.96     21.02 o 
   5  19   1        1.71        4.92      9.49 o 
   6  19   1      539.87      603.06     28.91 o 
   7  19   1      129.01      108.88     16.10 o 
   8  19   1        9.24        6.41     10.09 o 
   9  19   1       11.58        9.81     13.14 o 
  10  19   1       27.08        5.18     12.26 o 
  11  19   1        4.16        9.65     14.02 o 
  12  19   1      355.66      366.54     35.67 o 
  13  19   1        0.00      -10.62     13.25 o 
  14  19   1        1.17        2.75     13.93 o 
   1  20   1       57.14       72.91     13.12 o 
   2  20   1       29.15       32.74     11.34 o 
   3  20   1      115.76      113.69     16.09 o 
   4  20   1      194.39      207.75     19.45 o 
   5  20   1       47.56       34.13     16.07 o 
   6  20   1       53.30       47.62     20.20 o 
   7  20   1      190.81      268.04     26.08 o 
   8  20   1       83.11       50.51     14.78 o 
   9  20   1        3.35        1.31     12.12 o 
  10  20   1       27.98       17.32     12.98 o 
  11  20   1      445.29      499.61     36.79 o 
  12  20   1        5.34       11.22     15.32 o 
  13  20   1        0.01        4.79     14.94 o 
   1  21   1       75.36       64.77     14.35 o 
   2  21   1      103.60      100.58     17.54 o 
   3  21   1       34.72       16.56     11.25 o 
   4  21   1       31.98        7.35     15.85 o 
   5  21   1       26.61       32.46     14.04 o 
   6  21   1       22.37       20.84     16.52 o 
   7  21   1       56.77       53.39     15.14 o 
   8  21   1       29.49       -9.16     12.07 o 
   9  21   1        4.16      -14.88     11.65 o 
  10  21   1      200.07      280.58     29.99 o 
  11  21   1       42.78       11.79     14.96 o 
   1  22   1        4.65       20.16     15.42 o 
   2  22   1        2.25       -6.96     12.56 o 
   3  22   1       79.30       44.90     16.61 o 
   4  22   1        4.19        3.69     12.82 o 
   5  22   1       39.93       38.19     15.82 o 
   6  22   1       12.20       45.83     17.57 o 
   7  22   1        3.74       31.02     15.89 o 
   8  22   1       16.08       10.41     15.33 o 
   9  22   1       79.66       50.28     25.69 o 
   1  23   1      102.43       91.89     22.83 o 
   2  23   1        3.66        3.10     16.66 o 
   3  23   1        0.45        8.89     14.55 o 
   4  23   1       10.76        8.24     19.40 o 
   5  23   1        5.25       -2.04     24.66 o 
   6  23   1       19.43        4.43     18.52 o 
   7  23   1        3.36       13.51     18.60 o 
   1  24   1        0.02       -2.85     17.30 o 
   2  24   1        4.23       -4.33     17.03 o 
   3  24   1       12.44       -0.62     19.38 o 
   4  24   1       33.66       41.02     20.91 o 
   0   0   2    33339.69    34686.13    360.64 o 
   1   0   2     3047.62     3289.30     43.35 o 
   2   0   2     1957.41     2086.99     60.21 o 
   3   0   2      142.38      154.38      9.26 o 
   4   0   2     1048.36      800.79     19.75 o 
   5   0   2    11503.80    11305.02    106.37 o 
   6   0   2     6631.27     6349.31     72.75 o 
   7   0   2     5039.97     5274.58     67.32 o 
   8   0   2     3751.62     3881.94     57.99 o 
   9   0   2     4047.64     4151.31     96.74 o 
  10   0   2     5728.18     5854.90    156.14 o 
  11   0   2      266.03      302.65     20.12 o 
  12   0   2     1430.74     1586.82     76.85 o 
  13   0   2      241.81      286.66     21.99 o 
  14   0   2      315.31      345.32     32.00 o 
  15   0   2      694.00      737.57     51.40 o 
  16   0   2       95.44      100.19     21.34 o 
  17   0   2       42.50       10.86     14.39 o 
  18   0   2        1.45       -6.74     13.49 o 
  19   0   2        2.31        4.65     15.32 o 
  20   0   2       19.22        5.46     19.68 o 
  21   0   2        7.09        3.74     20.29 o 
  22   0   2        7.08       18.41     22.91 o 
   0   1   2     2292.34     2163.33     32.69 o 
   1   1   2    60183.45    61597.97    399.56 o 
   2   1   2     5896.96     6150.03     46.17 o 
   3   1   2    19629.26    19778.04    106.35 o 
   4   1   2      194.93      177.50      8.55 o 
   5   1   2     1610.83     1331.86     19.07 o 
   6   1   2     1526.65     1470.55     21.80 o 
   7   1   2     1305.07     1308.10     21.08 o 
   8   1   2       14.27       12.85      3.96 o 
   9   1   2     3193.84     3146.41     37.83 o 
  10   1   2     1765.36     1779.09     28.87 o 
  11   1   2     1745.11     1864.24     30.83 o 
  12   1   2       78.04       87.46     10.24 o 
  13   1   2      187.50      172.61     14.39 o 
  14   1   2      186.78      190.01     15.71 o 
  15   1   2      565.92      682.99     26.83 o 
  16   1   2       75.18       51.23     16.11 o 
  17   1   2        0.04        2.27      9.19 o 
  18   1   2       45.20       53.05     13.35 o 
  19   1   2       24.70       25.80     12.79 o 
  20   1   2        4.44        0.51     13.34 o 
  21   1   2        0.01       -3.74     13.76 o 
  22   1   2        1.42       15.02     15.61 o 
   0   2   2      599.65      814.72     43.60 o 
   1   2   2    39107.64    39879.95    241.97 o 
   2   2   2    31408.04    32583.78    192.72 o 
   3   2   2     4258.29     4442.41     34.34 o 
   4   2   2     7894.99     7629.98     54.47 o 
   5   2   2      603.25      532.87     11.66 o 
   6   2   2     1163.70     1253.98     19.18 o 
   7   2   2      216.31      258.43     17.15 o 
   8   2   2     5974.64     6068.06     53.75 o 
   9   2   2      191.41      206.11     14.49 o 
  10   2   2      101.93       65.65      8.24 o 
  11   2   2     3424.13     3743.87     70.98 o 
  12   2   2      447.48      485.02     20.30 o 
  13   2   2       31.24       30.47      7.93 o 
  14   2   2       72.22       68.71     10.76 o 
  15   2   2       14.68       13.94      8.36 o 
  16   2   2       35.15       29.14     10.00 o 
  17   2   2       43.27       59.13     13.54 o 
  18   2   2        4.38        8.71     10.20 o 
  19   2   2      112.43       60.50     15.73 o 
  20   2   2       35.56       31.07     15.00 o 
  21   2   2        5.92       -9.92     12.45 o 
  22   2   2        2.57      -13.89     13.96 o 
   0   3   2    40770.41    43168.65    458.52 o 
   1   3   2     6325.87     6584.38     55.62 o 
   2   3   2    26227.09    27540.52    162.08 o 
   3   3   2     8120.81     8208.02     81.82 o 
   4   3   2      259.12      254.56     13.63 o 
   5   3   2     1174.56     1177.58     20.77 o 
   6   3   2       81.26       72.07      5.18 o 
   7   3   2     3963.45     4079.66     48.92 o 
   8   3   2     3241.78     3414.32     52.22 o 
   9   3   2       13.52        7.71      4.78 o 
  10   3   2      107.58      110.63     10.69 o 
  11   3   2      401.74      445.78     18.91 o 
  12   3   2        5.18        5.73      5.88 o 
  13   3   2      194.86      217.71     16.00 o 
  14   3   2       40.77       27.39      9.52 o 
  15   3   2      417.95      405.66     22.78 o 
  16   3   2      504.85      576.78     26.76 o 
  17   3   2        2.26        9.19      9.74 o 
  18   3   2       10.38       15.19     11.36 o 
  19   3   2       36.40       31.60     14.47 o 
  20   3   2        1.75        2.06     12.74 o 
  21   3   2        8.75       16.14     15.28 o 
  22   3   2        2.33        9.52     14.88 o 
   0   4   2     1229.07     1311.56     61.44 o 
   1   4   2     2902.89     2750.09     32.01 o 
   2   4   2    12101.64    12274.17     82.91 o 
   3   4   2      494.32      439.14     11.44 o 
   4   4   2     1376.53     1547.71     21.86 o 
   5   4   2       83.50      103.92      7.66 o 
   6   4   2     2710.90     2676.61     33.24 o 
   7   4   2     2524.43     2784.45     37.48 o 
   8   4   2     1849.99     1994.71     32.73 o 
   9   4   2      892.93      923.55     22.93 o 
  10   4   2      349.20      356.17     16.69 o 
  11   4   2       13.28       15.71      6.79 o 
  12   4   2      397.08      396.68     19.46 o 
  13   4   2      119.37      113.36     14.64 o 
  14   4   2      385.79      369.82     21.94 o 
  15   4   2      370.84      363.02     21.89 o 
  16   4   2      280.04      284.50     20.44 o 
  17   4   2        2.56       -0.21      8.43 o 
  18   4   2      134.18       84.50     15.93 o 
  19   4   2        0.06       14.64     12.40 o 
  20   4   2       19.04       33.83     16.98 o 
  21   4   2        9.47       20.46     18.61 o 
   0   5   2      960.03      877.93     25.85 o 
   1   5   2    11969.13    11121.57    104.31 o 
   2   5   2     5561.37     5467.75     46.78 o 
   3   5   2     2701.87     2852.03     32.14 o 
   4   5   2     2490.78     2669.47     30.71 o 
   5   5   2       12.51        2.80      3.42 o 
   6   5   2       12.14       12.59      4.41 o 
   7   5   2        1.30        3.61      4.06 o 
   8   5   2      821.84      832.23     20.00 o 
   9   5   2      380.17      351.13     21.21 o 
  10   5   2     1091.62     1097.71     26.55 o 
  11   5   2     2240.64     2633.40     43.59 o 
  12   5   2      742.16      775.28     32.87 o 
  13   5   2       65.29       53.04      9.71 o 
  14   5   2      348.94      409.54     22.16 o 
  15   5   2        3.21        1.09      8.06 o 
  16   5   2      118.85      107.84     14.53 o 
  17   5   2      269.39      231.58     19.99 o 
  18   5   2       98.26       91.41     16.59 o 
  19   5   2       36.46       40.18     17.21 o 
  20   5   2        0.03       -6.43     15.53 o 
  21   5   2       10.70       10.96     19.17 o 
   0   6   2     4779.45     4172.97     59.83 o 
   1   6   2       26.27       14.23      3.13 o 
   2   6   2     4250.43     4530.42     40.73 o 
   3   6   2      640.32      598.34     13.63 o 
   4   6   2     5396.86     4988.81     49.40 o 
   5   6   2     7326.18     7468.26     61.98 o 
   6   6   2      112.25      158.99     10.44 o 
   7   6   2      438.40      484.06     15.75 o 
   8   6   2      311.68      250.01     13.01 o 
   9   6   2       93.98       84.82     11.49 o 
  10   6   2      636.18      570.32     19.68 o 
  11   6   2      163.39      191.50     13.87 o 
  12   6   2      773.10      794.83     24.53 o 
  13   6   2      111.04      104.88     11.46 o 
  14   6   2      504.96      552.80     24.89 o 
  15   6   2       37.44       25.43     11.11 o 
  16   6   2      122.77      113.35     16.43 o 
  17   6   2        0.01        6.32     11.17 o 
  18   6   2       13.96       12.81     13.60 o 
  19   6   2      107.10       80.81     17.60 o 
  20   6   2        5.13        2.12     15.69 o 
  21   6   2        4.22        1.14     16.30 o 
   0   7   2     2001.36     2019.32     49.53 o 
   1   7   2     1961.02     1926.04     24.38 o 
   2   7   2      348.74      334.45     10.38 o 
   3   7   2      198.24      167.54      7.62 o 
   4   7   2     3890.21     3788.67     35.07 o 
   5   7   2     6865.43     6528.04     55.10 o 
   6   7   2     1593.20     1560.86     24.92 o 
   7   7   2       40.90       33.27      7.95 o 
   8   7   2      212.69      210.21     12.54 o 
   9   7   2     1192.52     1274.08     26.76 o 
  10   7   2      342.99      365.79     16.88 o 
  11   7   2      217.95      233.13     15.89 o 
  12   7   2      147.94      176.16     14.12 o 
  13   7   2      426.62      470.61     21.38 o 
  14   7   2      622.87      686.28     25.67 o 
  15   7   2       33.73       16.66      8.74 o 
  16   7   2       98.90       68.79     14.10 o 
  17   7   2        9.93       19.98     12.12 o 
  18   7   2        0.44       -3.60     11.63 o 
  19   7   2        0.03        6.21     13.06 o 
  20   7   2       20.22       25.22     15.39 o 
  21   7   2        1.96       -7.95     16.64 o 
   0   8   2     7150.98     7174.78     71.72 o 
   1   8   2        0.32        4.50      3.04 o 
   2   8   2     1483.84     1495.07     21.75 o 
   3   8   2      167.77      166.90      7.50 o 
   4   8   2     9120.46     9744.95     83.73 o 
   5   8   2       20.63       16.56      4.80 o 
   6   8   2        1.49        5.73      4.17 o 
   7   8   2      721.11      768.04     18.91 o 
   8   8   2     1660.47     1710.52     32.09 o 
   9   8   2        0.91       -5.24      4.64 o 
  10   8   2       55.60       50.28      8.60 o 
  11   8   2       98.40       73.27      9.83 o 
  12   8   2      397.72      431.82     28.31 o 
  13   8   2      142.92      149.67     13.84 o 
  14   8   2     1400.51     1488.19     38.10 o 
  15   8   2      110.55       95.69     14.58 o 
  16   8   2       39.47       43.50     12.93 o 
  17   8   2      225.54      202.13     28.59 o 
  18   8   2      396.19      411.24     31.93 o 
  19   8   2       12.63        9.25     12.66 o 
  20   8   2       37.29        1.06     14.74 o 
   0   9   2     1702.93     1730.70     31.50 o 
   1   9   2      120.34      127.25      8.60 o 
   2   9   2        0.01        2.27      3.21 o 
   3   9   2     2279.12     2221.01     29.00 o 
   4   9   2     2305.54     2560.86     36.35 o 
   5   9   2       64.44       51.02      5.78 o 
   6   9   2       21.60       10.18      5.39 o 
   7   9   2      282.74      293.68     13.49 o 
   8   9   2       94.19       88.42      8.76 o 
   9   9   2     2070.32     2158.61     38.64 o 
  10   9   2      129.02      110.54     14.28 o 
  11   9   2     1378.56     1420.12     46.74 o 
  12   9   2      194.78      201.76     16.54 o 
  13   9   2     1050.34     1166.02     73.59 o 
  14   9   2       39.10       17.43     10.33 o 
  15   9   2      223.69      192.52     19.62 o 
  16   9   2       78.73       88.71     15.73 o 
  17   9   2      274.61      344.69     37.33 o 
  18   9   2      119.84       87.13     18.95 o 
  19   9   2      101.97       93.31     20.87 o 
  20   9   2        0.12      -15.92     16.09 o 
   0  10   2      138.56      142.94     11.47 o 
   1  10   2      571.50      563.71     13.43 o 
   2  10   2      270.97      276.17     10.13 o 
   3  10   2        1.28        3.24      3.67 o 
   4  10   2      456.70      461.51     14.29 o 
   5  10   2      256.68      249.84     15.02 o 
   6  10   2       33.77       30.38      6.32 o 
   7  10   2        0.14        1.69      4.75 o 
   8  10   2      846.91      919.96     23.76 o 
   9  10   2     1132.02     1179.62     26.05 o 
  10  10   2        1.04        6.85      6.54 o 
  11  10   2        0.08        7.62      7.30 o 
  12  10   2     1139.68     1263.03     44.18 o 
  13  10   2        2.70       14.26      8.87 o 
  14  10   2        1.17       11.24     10.07 o 
  15  10   2        5.02       -0.80     10.65 o 
  16  10   2      245.56      236.80     28.14 o 
  17  10   2        2.12       -0.42     10.88 o 
  18  10   2      118.89      105.21     20.51 o 
  19  10   2       45.74       26.49     16.18 o 
  20  10   2        4.87        7.54     15.48 o 
   0  11   2        0.12        3.56      5.63 o 
   1  11   2        0.80        1.57      3.79 o 
   2  11   2       41.37       58.36      5.94 o 
   3  11   2     2280.73     2428.08     32.26 o 
   4  11   2       49.37       42.15      6.39 o 
   5  11   2      275.25      258.46     12.95 o 
   6  11   2       75.32       86.67      8.83 o 
   7  11   2      205.24      195.30     16.43 o 
   8  11   2       27.18       20.81      6.72 o 
   9  11   2        1.29        3.05      6.12 o 
  10  11   2       49.98       33.40      8.64 o 
  11  11   2        1.56        6.31      6.92 o 
  12  11   2       70.04       67.43     12.00 o 
  13  11   2       65.71       62.86     13.79 o 
  14  11   2      325.13      388.78     31.77 o 
  15  11   2       46.49       41.52     13.41 o 
  16  11   2       15.92       -3.36     11.86 o 
  17  11   2       91.37       35.74     15.63 o 
  18  11   2        5.71       16.71     16.55 o 
  19  11   2        1.92       -8.23     16.52 o 
   0  12   2      879.44      902.88     25.95 o 
   1  12   2      615.58      636.73     17.09 o 
   2  12   2        5.80        5.34      4.78 o 
   3  12   2       73.29       66.31      7.55 o 
   4  12   2       35.08       23.93      6.46 o 
   5  12   2      477.56      499.89     17.42 o 
   6  12   2      510.07      515.20     19.71 o 
   7  12   2       50.13       33.32      7.44 o 
   8  12   2        3.64       13.77      7.02 o 
   9  12   2       14.40        1.48      7.33 o 
  10  12   2       21.96       13.05      8.36 o 
  11  12   2       24.83       12.13      8.91 o 
  12  12   2      213.60      242.27     19.52 o 
  13  12   2      140.65      105.51     18.41 o 
  14  12   2       18.07        6.54     10.69 o 
  15  12   2        0.14        5.60     12.76 o 
  16  12   2       39.05       21.58     14.89 o 
  17  12   2       29.14       18.29     15.47 o 
  18  12   2        0.91       -0.45     14.31 o 
  19  12   2        3.19       -3.50     15.26 o 
   0  13   2        5.34        5.33      7.49 o 
   1  13   2      558.99      598.37     17.63 o 
   2  13   2      814.36      726.91     22.50 o 
   3  13   2       25.48       24.87      6.70 o 
   4  13   2      150.10      133.69     11.43 o 
   5  13   2      609.49      618.62     21.69 o 
   6  13   2        5.58        5.13      5.76 o 
   7  13   2       71.62       40.50      7.53 o 
   8  13   2       37.26       27.06     10.42 o 
   9  13   2       47.04       56.28     10.19 o 
  10  13   2      320.26      361.20     20.19 o 
  11  13   2      502.88      498.93     28.22 o 
  12  13   2      166.23      133.69     17.10 o 
  13  13   2       26.45       51.64     13.89 o 
  14  13   2       69.68       40.45     14.70 o 
  15  13   2       72.72       69.29     19.83 o 
  16  13   2        0.17      -15.96     12.83 o 
  17  13   2        0.66       -3.73     19.79 o 
  18  13   2        3.31        0.50     16.37 o 
   0  14   2     2260.85     2356.19     53.64 o 
   1  14   2      559.63      578.04     20.36 o 
   2  14   2      747.91      723.72     21.62 o 
   3  14   2      165.61      143.39     14.05 o 
   4  14   2        2.39        8.48      6.24 o 
   5  14   2      120.67      130.63     20.56 o 
   6  14   2      166.86      179.94     15.54 o 
   7  14   2       22.43        4.61      8.56 o 
   8  14   2       91.89       85.03     13.34 o 
   9  14   2       16.91       14.08      8.81 o 
  10  14   2      615.14      612.18     31.32 o 
  11  14   2      184.04      169.16     19.01 o 
  12  14   2      600.39      688.77     34.00 o 
  13  14   2      287.74      274.29     26.25 o 
  14  14   2        5.62       11.33     11.91 o 
  15  14   2       11.16       14.18     14.70 o 
  16  14   2       65.32       87.51     24.77 o 
  17  14   2        1.00        2.11     15.39 o 
  18  14   2       39.92       27.83     20.28 o 
   0  15   2       58.41       49.65     12.11 o 
   1  15   2      180.10      201.12     14.26 o 
   2  15   2      428.66      453.62     21.26 o 
   3  15   2     3516.89     3771.53     55.78 o 
   4  15   2      723.43      687.71     28.70 o 
   5  15   2        0.07       14.90      8.60 o 
   6  15   2        0.61        6.11      8.34 o 
   7  15   2       80.93       81.46     13.76 o 
   8  15   2        5.68       -4.76      7.78 o 
   9  15   2        5.85        9.34      7.68 o 
  10  15   2       40.57       26.63     10.37 o 
  11  15   2        1.00        4.77     10.11 o 
  12  15   2      123.75       55.02     13.20 o 
  13  15   2      501.65      523.38     52.73 o 
  14  15   2       95.56      100.61     19.24 o 
  15  15   2        0.18        5.71     12.61 o 
  16  15   2        3.08       14.98     14.28 o 
  17  15   2      127.91      113.72     23.36 o 
   0  16   2        0.76       -9.08      9.70 o 
   1  16   2       51.60       61.40     12.09 o 
   2  16   2      843.50      880.30     39.47 o 
   3  16   2     2552.71     2759.59     54.32 o 
   4  16   2     1761.45     2057.31     47.57 o 
   5  16   2      559.96      541.53     28.07 o 
   6  16   2      234.48      227.70     20.28 o 
   7  16   2       14.92      -12.10      8.48 o 
   8  16   2      897.05     1021.76     41.93 o 
   9  16   2       99.33       98.81     15.15 o 
  10  16   2       21.24       17.61      9.96 o 
  11  16   2       21.98       26.27     11.44 o 
  12  16   2      113.04      158.56     21.49 o 
  13  16   2        2.26        7.15     12.70 o 
  14  16   2       60.88       57.93     17.04 o 
  15  16   2       18.12       12.99     13.24 o 
  16  16   2      113.48       84.54     22.49 o 
   0  17   2     1053.87     1241.17     53.02 o 
   1  17   2      563.16      482.21     37.13 o 
   2  17   2        6.62        1.09      8.95 o 
   3  17   2        5.46        3.31      9.03 o 
   4  17   2        0.72       12.81      9.62 o 
   5  17   2     2232.98     2400.90     53.57 o 
   6  17   2       36.78       44.59     12.51 o 
   7  17   2      474.91      522.19     31.17 o 
   8  17   2        1.75       -6.70     11.50 o 
   9  17   2      614.35      758.81     35.43 o 
  10  17   2      244.39      212.15     26.62 o 
  11  17   2        0.40       -7.14     11.01 o 
  12  17   2        2.21       -0.50     11.96 o 
  13  17   2       25.02       24.78     13.59 o 
  14  17   2       52.28       35.03     15.70 o 
  15  17   2        7.51       -1.37     13.32 o 
   0  18   2     5637.52     5847.78    968.96 o 
   1  18   2       55.60       52.70     14.84 o 
   2  18   2       25.13       31.75     11.55 o 
   3  18   2      355.27      295.91     28.22 o 
   4  18   2      771.31      867.60     42.42 o 
   5  18   2        0.86        8.30     10.80 o 
   6  18   2      278.15      312.80     34.89 o 
   7  18   2        6.01       21.53     11.40 o 
   8  18   2       41.73       27.23     12.01 o 
   9  18   2      112.07      151.92     18.42 o 
  10  18   2      441.49      430.45     32.64 o 
  11  18   2        1.38        2.16     10.67 o 
  12  18   2        9.53        5.70     12.56 o 
  13  18   2       19.08       20.73     14.89 o 
  14  18   2       22.50       25.72     15.65 o 
   0  19   2      149.82      177.62     33.61 o 
   1  19   2      656.32      693.30     43.67 o 
   2  19   2       54.97       53.35     16.20 o 
   3  19   2      137.07      124.49     32.40 o 
   4  19   2      194.04      171.78     25.40 o 
   5  19   2      291.07      343.27     28.95 o 
   6  19   2      962.25     1092.05     60.26 o 
   7  19   2      523.08      528.74     36.03 o 
   8  19   2       70.99       25.84     15.65 o 
   9  19   2      674.66      696.85     57.12 o 
  10  19   2       49.85       49.05     18.40 o 
  11  19   2       57.77       33.85     15.58 o 
  12  19   2        5.75       28.61     14.68 o 
  13  19   2        2.06        9.65     15.01 o 
   0  20   2     1683.41     2295.62    275.74 o 
   1  20   2      103.67       98.71     26.15 o 
   2  20   2        0.12        2.23     13.95 o 
   3  20   2       21.11       11.95     13.19 o 
   4  20   2      259.95      283.17     27.05 o 
   5  20   2       11.43       23.36     13.90 o 
   6  20   2       19.02       31.71     14.28 o 
   7  20   2      131.33      136.47     27.88 o 
   8  20   2       46.45       24.85     17.89 o 
   9  20   2       31.73       52.74     19.50 o 
  10  20   2      195.85      213.87     30.61 o 
  11  20   2        2.08       -9.45     14.05 o 
  12  20   2       58.87       24.47     18.73 o 
   0  21   2       55.31       29.93     22.27 o 
   1  21   2        1.44      -13.50     19.46 o 
   2  21   2        7.55       -4.56     13.60 o 
   3  21   2      222.26      214.80     29.41 o 
   4  21   2       42.56       52.95     22.08 o 
   5  21   2      269.33      343.53     32.05 o 
   6  21   2      278.22      269.59     29.24 o 
   7  21   2      228.28      205.17     29.94 o 
   8  21   2        1.71      -19.62     13.38 o 
   9  21   2        0.73       12.41     15.63 o 
  10  21   2        0.91      -13.62     13.98 o 
   0  22   2      513.16      426.57    138.93 o 
   1  22   2      140.42      173.89     26.40 o 
   2  22   2       41.55       12.44     15.96 o 
   3  22   2      190.49      174.81     28.57 o 
   4  22   2       78.23       48.85     19.02 o 
   5  22   2       57.80       49.29     17.03 o 
   6  22   2        9.93       13.52     16.20 o 
   7  22   2      152.63      204.40     42.00 o 
   8  22   2       29.98        6.37     27.68 o 
   0  23   2       45.32       65.70     29.09 o 
   1  23   2      200.30      139.90     25.00 o 
   2  23   2       36.63        7.74     17.99 o 
   3  23   2        0.25       -4.28     19.01 o 
   4  23   2        0.40      -21.58     14.39 o 
   5  23   2      444.81      515.41     53.64 o 
   6  23   2       15.50        7.33     17.83 o 
   0  24   2      748.43      993.86    168.49 o 
   1  24   2       15.32       22.22     19.61 o 
   1   1   3     2004.70     2245.31     26.58 o 
   2   1   3      831.74      905.26     15.83 o 
   3   1   3     3544.12     3355.93     32.18 o 
   4   1   3       60.27       63.65      5.72 o 
   5   1   3      400.87      403.18     12.14 o 
   6   1   3       70.10       62.55      8.55 o 
   7   1   3      618.18      667.37     16.36 o 
   8   1   3       18.59       10.91      4.47 o 
   9   1   3        0.15       -0.39      4.26 o 
  10   1   3        0.94        7.37      5.02 o 
  11   1   3      863.57      838.86     24.43 o 
  12   1   3      593.07      591.56     22.25 o 
  13   1   3      117.22      110.62     14.68 o 
  14   1   3       26.58       17.62     10.77 o 
  15   1   3       90.68       82.89     14.70 o 
  16   1   3       15.53       18.23     10.43 o 
  17   1   3        6.62        0.86     10.19 o 
  18   1   3        9.75       14.76     11.73 o 
  19   1   3        0.98        1.35     11.92 o 
  20   1   3       24.01       38.25     15.68 o 
  21   1   3       98.34      107.27     21.39 o 
   1   2   3      497.10      443.33     11.06 o 
   2   2   3     8297.20     8918.65     62.64 o 
   3   2   3     1869.24     1732.64     22.49 o 
   4   2   3      153.41      131.19      7.20 o 
   5   2   3      579.22      501.90     13.10 o 
   6   2   3     1804.27     1834.17     27.60 o 
   7   2   3      626.83      576.22     15.27 o 
   8   2   3        7.48        6.28      4.15 o 
   9   2   3      463.15      496.14     15.61 o 
  10   2   3      622.79      661.04     23.47 o 
  11   2   3      562.14      617.96     22.19 o 
  12   2   3     1207.11     1190.28     30.03 o 
  13   2   3      878.16     1024.07     30.01 o 
  14   2   3      796.64      861.81     33.87 o 
  15   2   3      424.66      461.82     27.32 o 
  16   2   3       28.05       15.34     11.48 o 
  17   2   3       14.69       -7.44      9.88 o 
  18   2   3        6.90        5.77     11.98 o 
  19   2   3       61.91       81.76     18.01 o 
  20   2   3       49.52       36.17     14.58 o 
  21   2   3       24.45       23.69     14.97 o 
   1   3   3     7348.33     7471.45     78.05 o 
   2   3   3      812.68      853.61     17.00 o 
   3   3   3     4033.04     4089.12     40.16 o 
   4   3   3     2093.31     2121.20     31.11 o 
   5   3   3     2063.99     2121.78     25.48 o 
   6   3   3     1458.50     1445.73     21.28 o 
   7   3   3      962.49     1012.66     18.73 o 
   8   3   3       28.87       29.20      6.28 o 
   9   3   3      391.07      433.19     17.70 o 
  10   3   3      619.70      566.55     22.51 o 
  11   3   3     2173.83     2312.19     44.96 o 
  12   3   3      122.15      121.53     12.79 o 
  13   3   3       51.70       39.58     10.74 o 
  14   3   3     1937.03     2037.87     42.78 o 
  15   3   3      345.45      364.24     24.86 o 
  16   3   3      354.83      383.58     26.70 o 
  17   3   3       19.12       18.35     12.00 o 
  18   3   3       42.02       39.21     13.83 o 
  19   3   3       21.08       14.75     14.20 o 
  20   3   3       86.20       73.11     18.36 o 
  21   3   3       21.90       15.26     15.04 o 
   1   4   3     1236.27     1303.58     21.72 o 
   2   4   3     3670.58     3659.80     53.79 o 
   3   4   3     1991.54     2163.37     24.45 o 
   4   4   3     1949.15     2059.71     24.09 o 
   5   4   3     6174.77     6579.77     70.34 o 
   6   4   3     8484.40     8753.36     72.17 o 
   7   4   3     2184.51     2197.31     36.78 o 
   8   4   3        1.98        2.21      4.71 o 
   9   4   3      446.47      452.75     18.33 o 
  10   4   3     2356.37     2531.26     44.62 o 
  11   4   3      474.42      466.74     20.42 o 
  12   4   3       40.26       40.82      8.67 o 
  13   4   3       77.62       85.05     11.77 o 
  14   4   3      190.86      194.73     17.14 o 
  15   4   3      847.24      852.08     31.16 o 
  16   4   3      379.80      435.12     28.42 o 
  17   4   3       52.88       38.68     12.51 o 
  18   4   3       14.17       -1.61     10.91 o 
  19   4   3       37.84       40.46     15.47 o 
  20   4   3        8.55       12.62     13.71 o 
  21   4   3        1.11        8.23     13.84 o 
   1   5   3     6688.33     6622.27     66.58 o 
   2   5   3    11814.83    11980.51     97.75 o 
   3   5   3      263.02      232.93     10.30 o 
   4   5   3     3031.90     3113.51     31.75 o 
   5   5   3       96.36      135.31      9.44 o 
   6   5   3     2143.80     2222.78     31.79 o 
   7   5   3     1997.43     1888.81     30.56 o 
   8   5   3     1857.16     2015.16     33.01 o 
   9   5   3      280.14      273.80     17.17 o 
  10   5   3      116.85       84.82      9.83 o 
  11   5   3      508.25      553.12     21.08 o 
  12   5   3      159.78      172.32     17.42 o 
  13   5   3      360.24      353.74     20.51 o 
  14   5   3       46.54       36.82      9.80 o 
  15   5   3        0.11        1.56      8.99 o 
  16   5   3      168.36      182.17     18.67 o 
  17   5   3       20.18       21.06     12.48 o 
  18   5   3        6.73        1.62     10.97 o 
  19   5   3       44.02       52.40     16.45 o 
  20   5   3       35.16       45.49     16.41 o 
   1   6   3      318.81      254.50     15.74 o 
   2   6   3     9852.83     9872.28     86.75 o 
   3   6   3      639.05      517.38     18.07 o 
   4   6   3     2668.94     2683.01     29.07 o 
   5   6   3     2405.76     2878.13     43.86 o 
   6   6   3     4375.70     4562.40     52.19 o 
   7   6   3     1964.44     2050.86     32.27 o 
   8   6   3     1547.05     1639.03     29.97 o 
   9   6   3        9.97        7.33      5.85 o 
  10   6   3       68.13       65.78      9.30 o 
  11   6   3      821.26      876.27     25.62 o 
  12   6   3      159.19      155.19     21.15 o 
  13   6   3       42.28       29.63      8.74 o 
  14   6   3       28.11       31.28     10.05 o 
  15   6   3       63.35       65.58     12.63 o 
  16   6   3      208.57      188.81     18.32 o 
  17   6   3        1.55        6.93     11.02 o 
  18   6   3        0.60        7.35     12.03 o 
  19   6   3        1.92      -12.41     13.27 o 
  20   6   3        0.63        0.52     16.13 o 
   1   7   3       81.19       75.44      8.22 o 
   2   7   3     5063.05     4970.11     61.54 o 
   3   7   3     2026.33     2168.60     28.73 o 
   4   7   3      811.36      708.42     17.43 o 
   5   7   3     2805.55     2954.46     36.93 o 
   6   7   3      989.45     1015.07     21.93 o 
   7   7   3       54.80       42.18      6.98 o 
   8   7   3      302.94      263.86     14.11 o 
   9   7   3       28.31       18.30      6.50 o 
  10   7   3       45.78       48.91      8.56 o 
  11   7   3        2.35        1.79      6.29 o 
  12   7   3      572.05      603.54     23.19 o 
  13   7   3      179.05      207.15     16.43 o 
  14   7   3     1093.35     1203.57     47.58 o 
  15   7   3      228.31      195.80     18.41 o 
  16   7   3        7.30        8.53     10.08 o 
  17   7   3       28.11       19.12     11.92 o 
  18   7   3      141.55      143.90     22.75 o 
  19   7   3        0.28        8.46     14.61 o 
  20   7   3        6.94       -2.10     15.91 o 
   1   8   3       48.18       33.09      6.74 o 
   2   8   3      193.82      205.66      9.01 o 
   3   8   3     2585.56     2668.26     32.20 o 
   4   8   3      841.82      915.16     26.73 o 
   5   8   3       35.93       33.27      6.87 o 
   6   8   3       69.71       66.34      8.09 o 
   7   8   3        0.25        8.84      5.87 o 
   8   8   3       70.36       61.76      8.63 o 
   9   8   3      589.06      668.17     21.73 o 
  10   8   3       85.53       74.64      9.96 o 
  11   8   3       37.19       21.44      8.41 o 
  12   8   3      254.21      271.41     19.50 o 
  13   8   3      565.88      517.53     25.54 o 
  14   8   3      305.74      279.97     21.08 o 
  15   8   3       34.19       19.87     10.88 o 
  16   8   3      194.30      167.47     21.79 o 
  17   8   3       15.78       17.22     11.49 o 
  18   8   3       98.00       89.82     16.34 o 
  19   8   3       88.10      106.94     23.47 o 
  20   8   3        5.57       27.14     19.60 o 
   1   9   3     1470.58     1496.48     26.85 o 
   2   9   3       67.27       46.24      8.17 o 
   3   9   3      572.35      521.96     25.15 o 
   4   9   3      289.37      357.92     15.98 o 
   5   9   3      636.06      649.94     23.63 o 
   6   9   3      244.81      239.19     15.28 o 
   7   9   3        4.04        6.87      6.97 o 
   8   9   3        0.29        4.91      6.91 o 
   9   9   3      135.35      117.63     12.77 o 
  10   9   3      156.54      157.70     14.67 o 
  11   9   3       27.79       31.13      9.37 o 
  12   9   3      533.16      492.92     24.48 o 
  13   9   3      123.14      115.65     21.93 o 
  14   9   3        5.82        9.45      9.71 o 
  15   9   3      228.32      262.03     28.09 o 
  16   9   3        2.16      -11.79     12.10 o 
  17   9   3        0.01        2.29     11.55 o 
  18   9   3        5.86       19.72     13.99 o 
  19   9   3       29.59       62.97     18.56 o 
   1  10   3      700.97      672.84     25.70 o 
   2  10   3     1559.53     1606.83     29.58 o 
   3  10   3      843.51      823.04     22.02 o 
   4  10   3      237.92      223.08     15.42 o 
   5  10   3      637.69      639.07     24.52 o 
   6  10   3     1610.11     1709.07     42.37 o 
   7  10   3      194.90      218.24     15.89 o 
   8  10   3       97.51      103.34     12.66 o 
   9  10   3      386.98      421.57     25.38 o 
  10  10   3      324.75      291.01     19.32 o 
  11  10   3      262.01      274.17     22.36 o 
  12  10   3      568.11      614.41     29.81 o 
  13  10   3      379.37      428.33     32.72 o 
  14  10   3      105.67      122.58     16.13 o 
  15  10   3       41.80       32.76     12.44 o 
  16  10   3        9.03       -4.87     10.81 o 
  17  10   3        0.35        1.97     12.71 o 
  18  10   3       60.78       46.95     18.50 o 
  19  10   3       42.04       20.88     18.31 o 
   1  11   3     1477.49     1467.71     32.68 o 
   2  11   3     1995.87     1926.45     39.90 o 
   3  11   3     2988.62     3074.07     45.83 o 
   4  11   3      934.87      881.04     28.06 o 
   5  11   3      269.13      228.17     17.04 o 
   6  11   3      535.43      509.05     22.14 o 
   7  11   3      623.27      663.71     25.47 o 
   8  11   3      543.89      587.42     24.41 o 
   9  11   3      276.62      203.61     18.61 o 
  10  11   3       18.81       22.62      9.83 o 
  11  11   3      830.31      902.76     52.60 o 
  12  11   3      996.65     1054.66     57.95 o 
  13  11   3       11.72       17.55     11.11 o 
  14  11   3       21.81       13.49     11.85 o 
  15  11   3        0.27       -7.42     10.44 o 
  16  11   3        2.04        4.74     11.73 o 
  17  11   3        2.12        1.97     12.84 o 
  18  11   3        4.24       -4.74     14.89 o 
   1  12   3     4979.83     5228.69     82.54 o 
   2  12   3     2197.46     2241.21     45.77 o 
   3  12   3     5945.84     6096.45     78.85 o 
   4  12   3      175.05      153.13     17.17 o 
   5  12   3       75.56       60.19     10.86 o 
   6  12   3     1098.89     1222.94     35.62 o 
   7  12   3     1341.03     1348.69     38.26 o 
   8  12   3        0.42       -3.13      9.05 o 
   9  12   3      175.45      178.74     18.23 o 
  10  12   3       56.55       45.83     11.74 o 
  11  12   3      203.49      197.21     20.00 o 
  12  12   3       15.62       22.61     11.70 o 
  13  12   3      451.50      494.69     29.46 o 
  14  12   3        4.66       -4.74     10.42 o 
  15  12   3       14.93        6.07     11.70 o 
  16  12   3       41.54       26.66     14.84 o 
  17  12   3       86.59       91.77     23.45 o 
  18  12   3       33.59       24.58     18.43 o 
   1  13   3     3014.72     3086.46     61.24 o 
   2  13   3     2502.91     2420.36     51.89 o 
   3  13   3      271.29      252.48     19.47 o 
   4  13   3     1336.29     1412.75     37.62 o 
   5  13   3       54.15       49.85     12.19 o 
   6  13   3      329.98      328.43     22.86 o 
   7  13   3     1305.34     1394.62     40.78 o 
   8  13   3     2148.45     2238.52     82.06 o 
   9  13   3        3.73       -4.60      9.28 o 
  10  13   3      628.76      592.53     30.33 o 
  11  13   3      143.98      146.59     18.43 o 
  12  13   3      167.27      202.29     25.27 o 
  13  13   3        2.35        5.97     11.15 o 
  14  13   3      121.47      109.67     18.03 o 
  15  13   3        6.34        4.61     13.11 o 
  16  13   3        2.79        0.84     15.10 o 
  17  13   3       62.33       29.89     19.26 o 
   1  14   3       63.69       35.72     12.46 o 
   2  14   3      666.49      699.82     33.12 o 
   3  14   3      438.14      452.86     28.32 o 
   4  14   3      100.84       70.79     13.53 o 
   5  14   3        5.51        0.60      9.18 o 
   6  14   3      205.12      212.69     24.21 o 
   7  14   3      556.90      638.72     30.84 o 
   8  14   3      433.90      452.73     27.86 o 
   9  14   3       42.78       27.44     11.87 o 
  10  14   3      649.73      711.80     37.47 o 
  11  14   3      185.04      147.78     30.41 o 
  12  14   3        5.12        4.97     12.10 o 
  13  14   3       78.70       78.43     17.32 o 
  14  14   3       26.26       46.21     15.10 o 
  15  14   3       16.97       21.00     14.63 o 
  16  14   3       36.98       35.05     19.34 o 
  17  14   3       36.36       33.54     19.69 o 
   1  15   3      144.70      138.53     26.10 o 
   2  15   3      197.72      187.23     19.83 o 
   3  15   3      711.90      796.81     58.38 o 
   4  15   3      284.95      298.80     28.04 o 
   5  15   3      449.92      520.50     31.35 o 
   6  15   3      144.31      189.84     20.28 o 
   7  15   3      702.41      759.44     53.56 o 
   8  15   3      477.48      430.56     27.99 o 
   9  15   3      491.55      426.65     29.01 o 
  10  15   3       26.89       22.83     13.07 o 
  11  15   3        4.64        2.09     15.07 o 
  12  15   3        8.65       25.19     17.33 o 
  13  15   3       38.67       48.52     20.40 o 
  14  15   3       47.80       23.31     19.08 o 
  15  15   3       86.72       85.71     40.42 o 
  16  15   3       26.43       30.17     19.88 o 
   1  16   3       17.86       36.05     13.20 o 
   2  16   3       37.91       19.47     10.39 o 
   3  16   3       94.50       73.51     15.65 o 
   4  16   3       33.67       29.30     12.99 o 
   5  16   3      230.43      240.96     31.31 o 
   6  16   3      128.70      162.68     21.14 o 
   7  16   3      370.65      397.65     29.40 o 
   8  16   3       68.37       46.64     13.80 o 
   9  16   3        0.31        8.17     12.56 o 
  10  16   3       12.37       -1.27     14.63 o 
  11  16   3        1.16       -8.33     11.25 o 
  12  16   3       51.00       60.33     21.42 o 
  13  16   3       63.88       70.49     21.79 o 
  14  16   3       69.96       60.31     24.69 o 
  15  16   3      128.90      129.64     32.19 o 
   1  17   3       27.54       22.55     11.83 o 
   2  17   3      472.04      537.19     66.98 o 
   3  17   3      186.70      161.21     20.87 o 
   4  17   3        7.65       21.69     11.49 o 
   5  17   3       25.50       16.42     12.12 o 
   6  17   3       25.06       27.47     13.47 o 
   7  17   3      524.68      607.30     37.02 o 
   8  17   3        9.92       19.53     15.48 o 
   9  17   3       25.35       20.92     15.22 o 
  10  17   3       38.03       47.86     16.10 o 
  11  17   3        9.59       -2.78     11.90 o 
  12  17   3       96.43       55.14     21.95 o 
  13  17   3       22.50       38.96     24.08 o 
  14  17   3      110.27      165.51     35.07 o 
   1  18   3      184.45      189.16     26.32 o 
   2  18   3       99.26       91.28     20.52 o 
   3  18   3      767.38      741.20     45.52 o 
   4  18   3       85.08       79.35     16.89 o 
   5  18   3       23.30       41.94     13.88 o 
   6  18   3      353.78      390.52     31.20 o 
   7  18   3      106.61      105.08     19.57 o 
   8  18   3        7.55       -6.81     11.78 o 
   9  18   3      240.69      250.74     27.57 o 
  10  18   3        1.65       -9.22     12.82 o 
  11  18   3       26.59       11.00     15.97 o 
  12  18   3        5.20       -0.58     26.45 o 
  13  18   3      130.73      122.82     31.99 o 
   1  19   3      165.64      122.66     37.69 o 
   2  19   3      120.63      123.83     22.68 o 
   3  19   3      183.63      182.23     26.47 o 
   4  19   3       82.88       15.22     15.51 o 
   5  19   3      200.46      180.55     25.42 o 
   6  19   3       78.02       81.78     18.75 o 
   7  19   3        6.84      -11.55     13.85 o 
   8  19   3       28.25       38.28     16.84 o 
   9  19   3       16.76       24.09     13.63 o 
  10  19   3       13.83       -9.04     13.63 o 
  11  19   3       50.99       53.92     20.24 o 
  12  19   3       58.24       72.44     23.59 o 
   1  20   3       50.85       47.17     19.95 o 
   2  20   3      143.19      113.27     23.64 o 
   3  20   3        7.54        7.96     14.28 o 
   4  20   3        3.18       -0.38     13.69 o 
   5  20   3       98.77       83.63     21.46 o 
   6  20   3      291.77      292.16     29.71 o 
   7  20   3       37.80       18.63     15.06 o 
   8  20   3        0.98       -0.12     14.54 o 
   9  20   3      175.26      227.70     39.52 o 
  10  20   3       43.86       14.28     16.35 o 
   1  21   3      134.63      130.02     34.05 o 
   2  21   3        0.14        4.39     14.66 o 
   3  21   3        9.34       -5.69     14.72 o 
   4  21   3      100.70       94.96     24.04 o 
   5  21   3      129.09      155.55     35.75 o 
   6  21   3       75.27       73.96     22.96 o 
   7  21   3       53.73       38.93     18.65 o 
   8  21   3        0.20      -16.14     12.27 o 
   9  21   3       20.12       10.84     18.13 o 
   1  22   3        0.20      -12.28     13.95 o 
   2  22   3      246.65      224.68     40.34 o 
   3  22   3        0.74       15.18     16.73 o 
   4  22   3       14.46        7.05     15.79 o 
   5  22   3       21.37       34.39     22.46 o 
   6  22   3       37.18       37.01     21.09 o 
   1  23   3      102.26       66.92     28.97 o 
   2  23   3        0.60        3.06     14.94 o 
   3  23   3      198.33      187.18     30.08 o 
   0   0   4     7659.80     7373.17    119.77 o 
   1   0   4     4047.58     3986.35     56.70 o 
   2   0   4       74.03      104.15     12.11 o 
   3   0   4      581.96      574.28     19.70 o 
   4   0   4     1491.30     1393.81     33.14 o 
   5   0   4      224.40      186.86     14.61 o 
   6   0   4     2212.46     2167.53     43.85 o 
   7   0   4      461.46      457.17     24.16 o 
   8   0   4      205.36      250.31     31.28 o 
   9   0   4     2133.29     2470.59     63.97 o 
  10   0   4     3608.72     4040.77    104.46 o 
  11   0   4      500.49      559.57     35.59 o 
  12   0   4       54.24       30.37     13.88 o 
  13   0   4      583.96      558.22     74.72 o 
  14   0   4     1121.91     1246.23     55.25 o 
  15   0   4      378.50      453.03     39.65 o 
  16   0   4      120.30      103.60     24.46 o 
  17   0   4       26.51       16.96     18.54 o 
  18   0   4        5.02       11.35     19.27 o 
  19   0   4       19.44       21.83     19.87 o 
  20   0   4        2.32       13.31     20.94 o 
   0   1   4     2452.45     2371.41     42.12 o 
   1   1   4     5083.52     5249.36     53.99 o 
   2   1   4        7.55        7.74      4.20 o 
   3   1   4       76.25       75.64      8.36 o 
   4   1   4        5.16        7.71      4.20 o 
   5   1   4     3697.84     3701.46     42.06 o 
   6   1   4     2049.76     2113.20     30.55 o 
   7   1   4       70.57       65.77      7.63 o 
   8   1   4       75.39       68.27     10.84 o 
   9   1   4     1279.81     1265.57     28.70 o 
  10   1   4      956.62     1107.36     34.22 o 
  11   1   4     1076.03     1126.17     36.44 o 
  12   1   4       73.64       83.07     12.91 o 
  13   1   4       17.70       13.90      9.62 o 
  14   1   4        8.81        4.98      9.94 o 
  15   1   4      350.48      366.27     28.96 o 
  16   1   4        0.82        1.12     11.21 o 
  17   1   4        6.88        5.03     11.00 o 
  18   1   4       32.04       10.33     12.16 o 
  19   1   4       13.26       -5.78     13.25 o 
  20   1   4        5.00        1.71     16.52 o 
   0   2   4     1095.87      976.62     24.64 o 
   1   2   4      123.07      113.79      7.62 o 
   2   2   4      795.70      825.76     29.08 o 
   3   2   4     1249.25     1197.29     20.59 o 
   4   2   4        1.23        8.59      4.16 o 
   5   2   4     1230.00     1241.26     21.55 o 
   6   2   4      252.71      253.88     12.20 o 
   7   2   4       60.98       64.30      8.32 o 
   8   2   4       10.05       10.42      5.73 o 
   9   2   4      241.34      250.19     15.50 o 
  10   2   4      213.13      231.52     15.90 o 
  11   2   4       72.18       44.79      9.97 o 
  12   2   4        0.57        4.30      8.48 o 
  13   2   4     1598.19     1877.79     45.28 o 
  14   2   4       81.67       86.80     15.40 o 
  15   2   4        0.82       -1.96      9.55 o 
  16   2   4        1.14       -4.61     11.83 o 
  17   2   4       17.73       11.09     14.02 o 
  18   2   4        0.27        5.27     14.15 o 
  19   2   4        7.45       -1.47     13.28 o 
  20   2   4       24.98       28.26     16.64 o 
   0   3   4      119.49      113.17      8.89 o 
   1   3   4       11.22       25.05      5.30 o 
   2   3   4      901.84      843.10     19.14 o 
   3   3   4      294.79      305.86     10.99 o 
   4   3   4    10445.05    10918.98     76.41 o 
   5   3   4      232.52      237.72     11.75 o 
   6   3   4      175.47      210.37     11.86 o 
   7   3   4       47.85       40.91      9.76 o 
   8   3   4       16.50       13.91      6.07 o 
   9   3   4       39.87       25.81      7.28 o 
  10   3   4       53.14       52.08      9.38 o 
  11   3   4        1.92        0.62      7.42 o 
  12   3   4      174.66      173.70     19.46 o 
  13   3   4        0.61       12.76     11.04 o 
  14   3   4     1101.08     1321.97     44.96 o 
  15   3   4        7.75        4.59     10.90 o 
  16   3   4        2.15        2.27     13.02 o 
  17   3   4       66.93       62.60     17.15 o 
  18   3   4       44.67       20.45     15.07 o 
  19   3   4        0.20        2.48     13.84 o 
  20   3   4        2.36       -7.87     15.47 o 
   0   4   4    11651.87    11763.32    184.15 o 
   1   4   4      198.19      203.79     14.17 o 
   2   4   4     2295.53     2286.23     38.56 o 
   3   4   4     8117.43     8616.54     74.92 o 
   4   4   4     2286.00     2313.09     34.19 o 
   5   4   4     3387.72     3764.78     49.32 o 
   6   4   4      576.45      625.40     21.22 o 
   7   4   4     1080.71     1087.08     27.27 o 
   8   4   4        3.81        7.11      6.55 o 
   9   4   4      453.93      486.85     29.19 o 
  10   4   4     1099.21     1254.51     39.12 o 
  11   4   4      468.11      503.28     23.83 o 
  12   4   4      912.37     1066.58     32.70 o 
  13   4   4        0.24        4.71      9.59 o 
  14   4   4       63.49       67.17     14.50 o 
  15   4   4       31.90       30.63     14.89 o 
  16   4   4       84.82       63.14     17.16 o 
  17   4   4        8.00       10.80     15.09 o 
  18   4   4        2.18        8.95     14.01 o 
  19   4   4        8.79        5.97     15.23 o 
  20   4   4       23.03        4.94     16.84 o 
   0   5   4     1534.34     1717.43     50.06 o 
   1   5   4     1551.81     1514.14     36.70 o 
   2   5   4     1612.09     1595.62     32.48 o 
   3   5   4     5390.79     5841.27     58.23 o 
   4   5   4     3468.13     3545.75     49.70 o 
   5   5   4     5010.59     5447.17     61.95 o 
   6   5   4     2438.37     2576.14     41.69 o 
   7   5   4       20.88        8.46      6.11 o 
   8   5   4        3.63        9.64      6.49 o 
   9   5   4      605.41      610.90     24.02 o 
  10   5   4       12.51       10.13      7.75 o 
  11   5   4      557.38      652.95     26.43 o 
  12   5   4       35.63       23.42      9.79 o 
  13   5   4      161.13      216.11     18.29 o 
  14   5   4       19.72       22.64     12.03 o 
  15   5   4       37.72       38.94     14.25 o 
  16   5   4        4.32       17.23     11.98 o 
  17   5   4       26.41        8.97     13.49 o 
  18   5   4       18.08        1.18     12.86 o 
  19   5   4        0.18        0.47     14.43 o 
   0   6   4     5685.32     5767.67    145.33 o 
   1   6   4      122.21      117.69     13.05 o 
   2   6   4      204.65      243.80     21.26 o 
   3   6   4      787.83      907.22     24.77 o 
   4   6   4       78.32       51.62     10.46 o 
   5   6   4     5668.19     5986.05     66.63 o 
   6   6   4      513.11      438.16     22.34 o 
   7   6   4      533.44      578.74     23.35 o 
   8   6   4       24.91       23.49      7.46 o 
   9   6   4      156.47      150.06     14.29 o 
  10   6   4     1632.60     1703.02     66.84 o 
  11   6   4      203.06      202.22     17.35 o 
  12   6   4        4.54       11.63      8.80 o 
  13   6   4       52.98       67.58     12.90 o 
  14   6   4       31.71       12.55     10.05 o 
  15   6   4       27.91       21.29     12.70 o 
  16   6   4      250.77      241.44     23.67 o 
  17   6   4        4.06       -1.49     13.28 o 
  18   6   4        0.27       22.16     15.57 o 
  19   6   4       17.24       15.10     14.71 o 
   0   7   4     1282.26     1236.95     49.88 o 
   1   7   4      413.68      304.56     17.92 o 
   2   7   4      239.63      246.15     23.26 o 
   3   7   4     1489.94     1499.41     38.81 o 
   4   7   4      122.03      107.47     14.34 o 
   5   7   4       63.08       50.93     10.08 o 
   6   7   4       63.00       40.89     10.11 o 
   7   7   4       22.79        7.94      7.34 o 
   8   7   4       55.43       58.57     10.18 o 
   9   7   4      187.38      170.73     15.35 o 
  10   7   4      302.23      332.52     22.26 o 
  11   7   4      177.59      166.56     16.48 o 
  12   7   4        5.89       24.97     10.48 o 
  13   7   4       83.68       90.10     14.41 o 
  14   7   4       78.10       67.39     13.24 o 
  15   7   4      397.33      367.67     25.27 o 
  16   7   4       88.41       87.47     17.11 o 
  17   7   4       19.79       19.92     13.97 o 
  18   7   4      137.10      168.05     25.42 o 
  19   7   4        0.07       -4.37     14.83 o 
   0   8   4      463.29      496.23     31.04 o 
   1   8   4      156.52      148.40     13.76 o 
   2   8   4       12.25       18.85      7.62 o 
   3   8   4       22.98       19.31      8.52 o 
   4   8   4       44.12       57.15     12.20 o 
   5   8   4       60.16       27.12     11.02 o 
   6   8   4       42.75       34.09      9.88 o 
   7   8   4        2.06        0.37      8.35 o 
   8   8   4       30.43       20.53      8.09 o 
   9   8   4     1125.55     1278.09     41.48 o 
  10   8   4        0.44        1.80      7.86 o 
  11   8   4        8.31        3.37      8.29 o 
  12   8   4      296.35      411.76     23.83 o 
  13   8   4      153.51      197.60     18.42 o 
  14   8   4       78.00       82.30     13.89 o 
  15   8   4       12.34       15.05     10.89 o 
  16   8   4      182.21      212.04     25.66 o 
  17   8   4       45.92       35.80     19.89 o 
  18   8   4       50.30       28.13     15.73 o 
  19   8   4       13.90       -0.23     14.64 o 
   0   9   4     2119.92     2247.63     77.09 o 
   1   9   4      416.68      471.21     22.12 o 
   2   9   4      460.50      463.35     21.96 o 
   3   9   4      153.09      127.06     16.44 o 
   4   9   4      675.00      651.47     29.86 o 
   5   9   4        4.97        8.55      9.42 o 
   6   9   4      507.12      494.20     25.49 o 
   7   9   4      263.41      245.51     19.80 o 
   8   9   4      177.82      188.41     18.24 o 
   9   9   4      107.29      104.80     15.86 o 
  10   9   4      244.54      253.65     23.51 o 
  11   9   4      146.95      173.65     17.13 o 
  12   9   4      190.20      173.99     18.06 o 
  13   9   4       58.87       63.66     12.56 o 
  14   9   4      376.14      450.77     29.21 o 
  15   9   4      103.39       87.71     20.69 o 
  16   9   4        8.09       17.80     11.67 o 
  17   9   4       75.47       51.57     16.99 o 
  18   9   4       82.81       65.22     22.00 o 
   0  10   4     1946.35     1740.46    100.06 o 
   1  10   4      341.12      306.41     19.46 o 
   2  10   4      166.63      151.91     16.00 o 
   3  10   4      710.16      755.11     27.50 o 
   4  10   4       45.54       19.95     10.55 o 
   5  10   4      253.73      278.81     22.88 o 
   6  10   4      518.26      466.97     25.41 o 
   7  10   4       34.97       25.93     10.50 o 
   8  10   4        0.38        7.79      9.51 o 
   9  10   4      727.01      772.45     33.24 o 
  10  10   4      340.68      331.79     24.86 o 
  11  10   4      116.98       77.34     18.74 o 
  12  10   4      188.62      218.44     22.57 o 
  13  10   4      742.58      767.54     39.98 o 
  14  10   4       12.67       14.74     12.07 o 
  15  10   4       39.79       34.07     13.71 o 
  16  10   4       55.08       41.06     15.26 o 
  17  10   4       98.41       80.75     18.58 o 
  18  10   4       20.54        6.36     14.51 o 
   0  11   4      839.13      743.06     59.89 o 
   1  11   4     1990.79     1817.80     40.77 o 
   2  11   4      156.06      118.28     16.52 o 
   3  11   4       75.15       54.73     12.98 o 
   4  11   4      278.43      281.22     22.93 o 
   5  11   4      164.36      160.88     19.08 o 
   6  11   4       41.40       38.29     11.50 o 
   7  11   4       16.74       18.70     11.04 o 
   8  11   4      753.65      780.42     33.31 o 
   9  11   4       14.70       19.25     12.23 o 
  10  11   4      389.59      333.82     25.38 o 
  11  11   4      289.83      226.23     23.71 o 
  12  11   4      392.05      410.99     44.92 o 
  13  11   4       31.34       31.28     15.43 o 
  14  11   4       45.69       50.25     17.70 o 
  15  11   4        2.65       -7.69     13.19 o 
  16  11   4       18.11       29.34     16.77 o 
  17  11   4       23.07        4.10     14.66 o 
   0  12   4      327.93      252.48     36.93 o 
   1  12   4     2372.57     2471.87     55.67 o 
   2  12   4      437.32      385.93     26.02 o 
   3  12   4       53.41       48.01     13.00 o 
   4  12   4        8.62       23.72     12.42 o 
   5  12   4      217.41      203.38     21.28 o 
   6  12   4       13.41       14.34     11.07 o 
   7  12   4      151.25      146.75     17.76 o 
   8  12   4       49.32       29.53     12.88 o 
   9  12   4        4.79       11.07     12.16 o 
  10  12   4        1.53        7.72      9.90 o 
  11  12   4      482.30      513.49     34.53 o 
  12  12   4        0.02       -2.15     12.40 o 
  13  12   4        4.57        3.19     13.04 o 
  14  12   4       12.81        7.86     14.31 o 
  15  12   4       21.67       31.15     16.58 o 
  16  12   4        1.80        7.62     15.67 o 
  17  12   4       18.70        6.38     16.42 o 
   0  13   4     1198.32     1239.75     83.97 o 
   1  13   4     1991.29     1947.54     67.39 o 
   2  13   4      980.89      961.59     45.18 o 
   3  13   4      348.62      286.52     24.19 o 
   4  13   4        6.69       13.40     11.23 o 
   5  13   4       26.39       31.67     13.78 o 
   6  13   4       91.83       90.85     15.77 o 
   7  13   4      277.43      269.94     25.61 o 
   8  13   4       81.37       69.20     17.13 o 
   9  13   4       70.29       86.14     18.10 o 
  10  13   4       46.75       35.72     16.50 o 
  11  13   4      175.03      158.16     22.64 o 
  12  13   4      116.27       91.94     20.67 o 
  13  13   4       40.67       18.00     18.03 o 
  14  13   4        8.09       15.44     14.79 o 
  15  13   4        0.90       -7.88     14.32 o 
  16  13   4        7.40      -12.01     15.95 o 
   0  14   4       16.67       30.62     20.52 o 
   1  14   4      606.91      485.01     36.37 o 
   2  14   4     2020.68     2032.51    181.27 o 
   3  14   4      206.15      195.91     29.53 o 
   4  14   4      183.13      166.28     20.56 o 
   5  14   4        6.24        2.35     12.27 o 
   6  14   4      426.77      378.15     38.96 o 
   7  14   4       21.86       19.80     14.60 o 
   8  14   4      234.61      161.88     22.34 o 
   9  14   4      244.35      248.89     26.11 o 
  10  14   4       18.36       17.35     15.35 o 
  11  14   4       65.86       38.02     15.43 o 
  12  14   4      169.49      177.74     24.92 o 
  13  14   4       96.22       87.69     19.85 o 
  14  14   4        2.47       -2.97     13.61 o 
  15  14   4        7.27        1.74     15.45 o 
   0  15   4      908.18      870.28     65.74 o 
   1  15   4      493.34      500.51     37.77 o 
   2  15   4     1311.41     1275.13     54.57 o 
   3  15   4       29.27        1.40     13.34 o 
   4  15   4       48.36       32.84     16.47 o 
   5  15   4      246.65      266.41     31.14 o 
   6  15   4      247.67      228.79     25.61 o 
   7  15   4       12.68        4.75     12.90 o 
   8  15   4      999.45     1056.38     48.40 o 
   9  15   4       71.92       50.24     17.52 o 
  10  15   4       35.78       24.83     15.57 o 
  11  15   4      264.49      230.13     26.26 o 
  12  15   4      121.16      104.95     22.07 o 
  13  15   4        0.50       11.31     14.30 o 
  14  15   4       32.24       25.21     16.84 o 
   0  16   4        9.40        8.76     22.65 o 
   1  16   4      304.54      237.85     30.67 o 
   2  16   4       80.50       57.93     18.86 o 
   3  16   4      109.09       83.25     20.03 o 
   4  16   4        7.08       -8.67     14.74 o 
   5  16   4      524.98      512.64     40.40 o 
   6  16   4        8.87        5.56     15.38 o 
   7  16   4      233.68      212.94     36.13 o 
   8  16   4        7.79        6.65     14.20 o 
   9  16   4       11.37       -8.53     14.52 o 
  10  16   4        0.01       21.00     16.25 o 
  11  16   4       64.36       31.38     15.73 o 
  12  16   4        0.15       16.79     16.38 o 
  13  16   4       88.88       84.46     22.59 o 
  14  16   4        6.27       17.49     21.87 o 
   0  17   4      834.38      809.73    146.20 o 
   1  17   4        0.79      -12.17     16.20 o 
   2  17   4        5.79        4.48     16.69 o 
   3  17   4       10.47       32.18     19.21 o 
   4  17   4      441.10      472.85     46.08 o 
   5  17   4       74.76       15.59     17.62 o 
   6  17   4      363.99      416.84     39.24 o 
   7  17   4        1.80       -1.50     20.12 o 
   8  17   4       18.58       15.27     18.88 o 
   9  17   4       81.50       63.85     23.99 o 
  10  17   4      365.30      328.24     56.55 o 
  11  17   4        5.78       18.21     15.48 o 
  12  17   4       23.64       20.65     18.26 o 
  13  17   4       28.15       38.10     23.62 o 
   0  18   4      256.47      207.08     43.43 o 
   1  18   4      780.05      808.84     74.58 o 
   2  18   4       26.20       16.12     19.26 o 
   3  18   4       54.37       47.97     21.25 o 
   4  18   4      250.43      215.30     33.95 o 
   5  18   4      445.09      464.57     41.55 o 
   6  18   4      127.22       98.85     33.75 o 
   7  18   4      152.76      118.11     27.28 o 
   8  18   4       38.93       12.22     18.80 o 
   9  18   4      465.65      601.27     71.87 o 
  10  18   4       82.63       88.23     24.53 o 
  11  18   4       32.43       27.03     22.66 o 
   0  19   4      986.38     1241.96    153.19 o 
   1  19   4      492.83      463.20     43.02 o 
   2  19   4        0.08        2.40     20.54 o 
   3  19   4       33.78       29.98     22.20 o 
   4  19   4      113.60       82.00     28.42 o 
   5  19   4      181.31      150.60     27.50 o 
   6  19   4       41.70       38.18     19.09 o 
   7  19   4      190.11      202.94     31.43 o 
   8  19   4      181.87      123.11     27.44 o 
   9  19   4       69.85       83.75     29.00 o 
  10  19   4       68.68       51.50     22.51 o 
   0  20   4      585.45      645.16     88.97 o 
   1  20   4       35.87       26.63     19.91 o 
   2  20   4       98.80      108.45     25.66 o 
   3  20   4       15.64       23.93     19.28 o 
   4  20   4       89.81       80.56     23.93 o 
   5  20   4       32.84       22.26     19.54 o 
   6  20   4      131.81      116.14     28.17 o 
   7  20   4       11.00        4.00     21.37 o 
   8  20   4        3.67       -2.71     26.42 o 
   0  21   4      111.34      142.99     43.23 o 
   1  21   4       77.30       65.45     21.55 o 
   2  21   4        0.10        5.97     14.66 o 
   3  21   4        2.05       -9.68     15.42 o 
   4  21   4        9.01       31.30     22.68 o 
   5  21   4       22.88       10.29     21.65 o 
   6  21   4        0.74        9.24     21.50 o 
   0  22   4       55.46       73.29     31.41 o 
   1  22   4      165.49      115.84     35.79 o 
   1   1   5      140.61      147.35     12.27 o 
   2   1   5     2123.43     2246.87     39.44 o 
   3   1   5      110.12      118.07     11.34 o 
   4   1   5        1.53        3.06      5.27 o 
   5   1   5      154.52      153.68     12.49 o 
   6   1   5        0.83        4.84      6.17 o 
   7   1   5        0.78        4.63      7.53 o 
   8   1   5      168.31      203.89     21.51 o 
   9   1   5       50.91       28.41     13.43 o 
  10   1   5      348.81      396.94     29.58 o 
  11   1   5     1224.89     1245.46     47.97 o 
  12   1   5     1234.05     1492.92     53.01 o 
  13   1   5       75.56       88.94     19.20 o 
  14   1   5        1.51       -7.95     13.06 o 
  15   1   5      159.61      160.06     25.17 o 
  16   1   5       18.55        9.74     14.97 o 
  17   1   5        0.04       14.26     14.66 o 
  18   1   5       10.24       -1.69     15.56 o 
   1   2   5       41.22       29.37      7.57 o 
   2   2   5     1490.07     1468.82     30.39 o 
   3   2   5     2756.94     2985.00     44.79 o 
   4   2   5      191.31      187.30     12.47 o 
   5   2   5        1.40        3.18      6.27 o 
   6   2   5      643.37      710.55     31.44 o 
   7   2   5      487.62      526.60     22.94 o 
   8   2   5        8.99        5.88      6.84 o 
   9   2   5      546.28      559.15     26.55 o 
  10   2   5      740.18      869.15     32.48 o 
  11   2   5      104.46       73.86     14.43 o 
  12   2   5      460.70      548.65     31.77 o 
  13   2   5     1046.54     1134.80     58.93 o 
  14   2   5      211.23      246.16     28.78 o 
  15   2   5        8.37        8.24     14.42 o 
  16   2   5       57.61       47.58     19.08 o 
  17   2   5       13.82        9.09     16.78 o 
  18   2   5        0.53      -12.34     15.79 o 
   1   3   5      243.32      233.87     15.52 o 
   2   3   5      236.69      218.49     14.39 o 
   3   3   5     2488.90     2881.47     55.52 o 
   4   3   5     1384.15     1397.36     39.76 o 
   5   3   5      650.34      742.23     26.80 o 
   6   3   5       55.86       46.34     10.16 o 
   7   3   5       56.49       62.89     11.05 o 
   8   3   5     1191.96     1360.07     33.14 o 
   9   3   5      325.41      302.28     18.73 o 
  10   3   5        1.13        4.21      8.23 o 
  11   3   5       11.97       19.68     10.78 o 
  12   3   5       11.86       18.55     11.41 o 
  13   3   5       74.87       60.22     14.60 o 
  14   3   5      137.55      104.23     17.82 o 
  15   3   5      257.23      405.04     32.10 o 
  16   3   5        7.39        1.56     14.71 o 
  17   3   5        0.30       -4.56     14.36 o 
  18   3   5       40.48       46.80     19.92 o 
   1   4   5      275.14      243.39     14.87 o 
   2   4   5      297.14      288.91     17.46 o 
   3   4   5       13.23        8.04      7.72 o 
   4   4   5       68.94       87.57     20.79 o 
   5   4   5     1023.03      955.78     47.91 o 
   6   4   5       38.50       38.64     10.66 o 
   7   4   5      840.25      972.91     34.37 o 
   8   4   5      449.95      569.64     26.90 o 
   9   4   5      371.35      394.86     23.93 o 
  10   4   5     1000.80     1111.55     41.96 o 
  11   4   5       40.28       24.78     11.19 o 
  12   4   5       63.74       32.66     12.44 o 
  13   4   5       52.42       65.62     14.99 o 
  14   4   5      199.97      231.50     34.62 o 
  15   4   5      203.52      215.59     24.05 o 
  16   4   5       13.68        8.31     13.69 o 
  17   4   5       81.51       81.74     19.23 o 
  18   4   5        1.18      -13.75     15.43 o 
   1   5   5     1170.55     1212.78     43.07 o 
   2   5   5      493.59      546.65     22.63 o 
   3   5   5     1874.28     1896.45     45.26 o 
   4   5   5        3.92        0.18      7.86 o 
   5   5   5       71.43       31.42      9.16 o 
   6   5   5       20.98       -8.33      7.37 o 
   7   5   5     2910.78     3368.74     86.26 o 
   8   5   5      108.06       89.53     15.07 o 
   9   5   5      154.18      165.27     21.80 o 
  10   5   5      108.04       86.73     19.55 o 
  11   5   5      282.14      352.58     28.43 o 
  12   5   5        6.98       11.94     13.15 o 
  13   5   5      107.12       99.26     19.92 o 
  14   5   5      104.93       75.23     15.14 o 
  15   5   5        0.18       11.16     12.48 o 
  16   5   5       62.81       64.53     16.72 o 
  17   5   5      181.28      225.62     26.48 o 
  18   5   5       17.47        9.44     16.32 o 
   1   6   5     1548.17     1616.77     34.43 o 
   2   6   5     3394.03     3630.27     64.89 o 
   3   6   5     1808.79     1937.17     46.99 o 
   4   6   5      112.17      107.60     21.28 o 
   5   6   5       75.83      110.59     14.02 o 
   6   6   5     1531.26     1542.84     40.35 o 
   7   6   5     1228.12     1298.96     34.86 o 
   8   6   5      418.55      472.66     26.51 o 
   9   6   5      143.10      137.16     16.93 o 
  10   6   5      122.45      115.41     17.02 o 
  11   6   5       29.49        7.47     10.70 o 
  12   6   5      201.82      182.86     23.57 o 
  13   6   5       35.33       16.53     15.92 o 
  14   6   5       29.88       27.10     14.98 o 
  15   6   5      186.68      256.22     29.14 o 
  16   6   5      167.62      192.01     28.01 o 
  17   6   5       65.84       70.49     22.36 o 
  18   6   5        2.63        9.17     18.70 o 
   1   7   5     1445.61     1532.07     38.06 o 
   2   7   5     1888.06     1944.35     64.94 o 
   3   7   5     3122.80     3059.81    138.33 o 
   4   7   5     1309.76     1406.15     41.70 o 
   5   7   5      221.38      254.99     20.47 o 
   6   7   5      744.82      823.18     33.47 o 
   7   7   5      856.17      919.74     57.43 o 
   8   7   5      607.46      768.55     61.28 o 
   9   7   5      754.08      744.24     32.90 o 
  10   7   5        9.64       -7.61      9.83 o 
  11   7   5      254.22      256.65     29.10 o 
  12   7   5      171.03      161.52     20.07 o 
  13   7   5      214.77      221.30     26.25 o 
  14   7   5      317.21      319.00     48.75 o 
  15   7   5      140.95       98.04     20.99 o 
  16   7   5       43.84       46.96     19.61 o 
  17   7   5        0.11      -10.22     16.89 o 
   1   8   5      591.81      565.80     25.94 o 
   2   8   5       94.88       95.90     13.45 o 
   3   8   5      412.50      436.95     36.32 o 
   4   8   5      616.23      670.87     32.23 o 
   5   8   5       41.76       16.27     11.15 o 
   6   8   5      126.85      104.92     16.21 o 
   7   8   5      220.80      234.39     24.48 o 
   8   8   5      290.78      268.15     27.95 o 
   9   8   5       75.66       77.87     15.20 o 
  10   8   5       58.67       54.21     14.47 o 
  11   8   5      195.56      181.51     20.69 o 
  12   8   5       24.10       21.32     14.13 o 
  13   8   5      352.43      450.03     30.67 o 
  14   8   5      105.65       85.17     21.41 o 
  15   8   5        0.13        6.42     14.03 o 
  16   8   5       61.04       48.84     19.77 o 
  17   8   5        3.51        2.49     17.85 o 
   1   9   5       51.97       42.81     10.68 o 
   2   9   5      837.90      812.89     45.86 o 
   3   9   5      305.15      289.49     21.06 o 
   4   9   5      457.53      408.53     27.21 o 
   5   9   5       75.17       50.80     13.24 o 
   6   9   5       55.20       50.30     14.31 o 
   7   9   5      252.87      270.27     22.97 o 
   8   9   5      395.80      366.10     28.47 o 
   9   9   5       69.18       46.64     14.09 o 
  10   9   5        7.53       -1.93     10.76 o 
  11   9   5       85.17       61.37     16.08 o 
  12   9   5      190.28      147.16     20.41 o 
  13   9   5       17.71       26.05     15.01 o 
  14   9   5       24.78       32.97     15.61 o 
  15   9   5      109.47       77.85     22.34 o 
  16   9   5        0.58      -21.78     14.52 o 
   1  10   5      194.59      173.90     17.44 o 
   2  10   5     3070.30     3339.44     60.36 o 
   3  10   5        4.61        0.47      9.67 o 
   4  10   5       46.39       41.18     13.75 o 
   5  10   5        0.15        5.74     11.76 o 
   6  10   5      290.54      321.41     24.95 o 
   7  10   5       17.28        9.08     14.40 o 
   8  10   5      154.00      184.31     20.78 o 
   9  10   5        1.07       -4.51     10.10 o 
  10  10   5        0.03        7.75     12.13 o 
  11  10   5       46.59       16.11     15.50 o 
  12  10   5      270.70      336.08     28.03 o 
  13  10   5        1.12       -2.18     14.34 o 
  14  10   5       39.88       42.06     17.25 o 
  15  10   5       12.20       12.29     17.74 o 
  16  10   5        0.35        2.42     19.43 o 
   1  11   5      167.43      160.39     20.08 o 
   2  11   5     1549.37     1565.97     47.04 o 
   3  11   5     2812.73     2858.25     78.64 o 
   4  11   5      216.24      229.87     23.55 o 
   5  11   5      135.51      104.96     18.40 o 
   6  11   5      194.01      178.66     21.91 o 
   7  11   5      938.10     1152.10     41.30 o 
   8  11   5      150.90      175.47     20.83 o 
   9  11   5       94.47      111.46     19.25 o 
  10  11   5        5.53       -1.50     11.32 o 
  11  11   5      167.27      153.13     22.83 o 
  12  11   5      139.05      146.52     23.37 o 
  13  11   5       31.72       49.46     20.75 o 
  14  11   5       99.52       73.85     19.83 o 
  15  11   5        0.11        0.63     16.04 o 
   1  12   5      609.86      585.05     37.61 o 
   2  12   5     1640.72     1713.75     51.35 o 
   3  12   5     2673.22     2747.45     96.83 o 
   4  12   5      196.13      204.36     23.04 o 
   5  12   5        2.71       -4.51     10.64 o 
   6  12   5      521.08      516.52     30.58 o 
   7  12   5      925.19      956.13     51.38 o 
   8  12   5      891.04     1146.58     43.35 o 
   9  12   5       56.93       62.98     16.36 o 
  10  12   5       14.45       18.13     15.03 o 
  11  12   5       19.25       33.51     15.49 o 
  12  12   5      398.20      457.26     36.64 o 
  13  12   5      287.37      336.40     32.37 o 
  14  12   5        0.40       -7.58     14.29 o 
  15  12   5        0.03       -9.96     14.98 o 
   1  13   5      824.80      875.94     46.25 o 
   2  13   5     1370.03     1350.89     79.73 o 
   3  13   5      121.59      142.88     20.04 o 
   4  13   5      185.18      169.80     22.37 o 
   5  13   5       61.24       56.20     16.69 o 
   6  13   5      283.70      275.51     30.13 o 
   7  13   5      568.88      669.00     65.86 o 
   8  13   5      285.90      271.39     30.58 o 
   9  13   5        0.79       14.44     15.85 o 
  10  13   5       39.26       45.40     15.21 o 
  11  13   5       93.75      111.00     22.09 o 
  12  13   5       52.53       31.32     17.29 o 
  13  13   5       28.23       12.04     15.52 o 
  14  13   5       19.54       -4.74     15.36 o 
   1  14   5      119.45      137.89     24.78 o 
   2  14   5     1626.08     1553.70    154.81 o 
   3  14   5      142.13      126.64     24.68 o 
   4  14   5       17.77       -1.17     12.26 o 
   5  14   5       59.21       63.51     17.76 o 
   6  14   5      388.61      445.28     33.48 o 
   7  14   5      217.16      221.21     25.29 o 
   8  14   5      290.36      293.69     30.01 o 
   9  14   5        4.06       12.88     16.70 o 
  10  14   5      169.00      206.09     31.36 o 
  11  14   5      263.65      264.38     30.26 o 
  12  14   5        0.18        0.35     14.86 o 
  13  14   5        1.56       16.67     16.64 o 
   1  15   5       13.26       -0.67     15.55 o 
   2  15   5       22.83       19.74     17.36 o 
   3  15   5      234.62      147.47     25.28 o 
   4  15   5        3.45      -19.54     14.31 o 
   5  15   5        5.54        3.19     16.03 o 
   6  15   5       88.49       74.49     22.15 o 
   7  15   5      389.26      424.31     34.83 o 
   8  15   5       36.47       26.58     17.39 o 
   9  15   5       34.19       45.00     23.30 o 
  10  15   5        8.44      -12.71     15.34 o 
  11  15   5      131.65      137.95     23.70 o 
  12  15   5       21.33       15.94     16.56 o 
   1  16   5       14.27        2.66     16.19 o 
   2  16   5      178.86      116.29     25.73 o 
   3  16   5      307.03      264.92     31.43 o 
   4  16   5       11.10        7.85     17.48 o 
   5  16   5       30.59       38.05     20.28 o 
   6  16   5      230.19      277.25     34.54 o 
   7  16   5      126.83       86.04     24.32 o 
   8  16   5      417.21      340.89     38.06 o 
   9  16   5       68.06       77.86     24.63 o 
  10  16   5        0.97      -11.73     16.18 o 
  11  16   5        6.09       10.79     14.30 o 
   1  17   5        0.20        5.71     18.39 o 
   2  17   5      243.57      235.40     36.90 o 
   3  17   5      294.66      298.10     34.73 o 
   4  17   5      403.09      370.65     38.68 o 
   5  17   5       47.91       47.34     22.61 o 
   6  17   5      229.90      243.26     40.31 o 
   7  17   5      302.66      246.56     34.44 o 
   8  17   5       61.69      102.85     26.86 o 
   9  17   5        5.04      -14.57     19.92 o 
  10  17   5       23.07       16.82     22.16 o 
   1  18   5      331.63      349.07     39.32 o 
   2  18   5      144.11      166.33     30.84 o 
   3  18   5      158.91      188.79     30.86 o 
   4  18   5       72.92       52.72     21.14 o 
   5  18   5       22.37       15.19     20.31 o 
   6  18   5      371.50      366.42     41.01 o 
   7  18   5        0.18        4.31     17.47 o 
   8  18   5        8.34        4.92     22.32 o 
   9  18   5       97.18       91.73     26.93 o 
   1  19   5       43.64       46.33     23.83 o 
   2  19   5      251.84      213.84     34.71 o 
   3  19   5       69.14       66.84     25.88 o 
   4  19   5        0.75       -7.22     21.44 o 
   5  19   5      209.82      235.48     46.23 o 
   6  19   5       12.15       32.95     21.45 o 
   7  19   5       51.82       18.96     23.60 o 
   1  20   5        8.33       14.28     22.64 o 
   2  20   5       57.93       77.62     28.52 o 
   3  20   5        6.66       20.74     24.79 o 
   4  20   5        9.86        0.32     22.08 o 
   0   0   6      257.22      364.11     52.48 o 
   1   0   6     1759.73     1762.40     71.01 o 
   2   0   6     2207.91     2161.77     78.28 o 
   3   0   6      183.49      165.99     22.83 o 
   4   0   6      478.79      461.27     34.33 o 
   5   0   6     2977.54     2956.63    122.87 o 
   6   0   6       21.67        9.86     16.31 o 
   7   0   6      507.73      710.94     99.14 o 
   8   0   6        4.58        2.12     16.89 o 
   9   0   6     1713.72     2061.35    101.60 o 
  10   0   6       19.79       12.03     38.94 o 
  11   0   6       62.26        6.44     39.06 o 
  12   0   6     1420.44     1422.06    127.41 o 
  13   0   6        0.71        3.10     44.65 o 
  14   0   6       46.27        7.63     60.65 o 
  15   0   6        1.04      -11.88     21.31 o 
  16   0   6       32.06       78.38     44.55 o 
   0   1   6     7379.33     7882.81    160.67 o 
   1   1   6       84.56       72.49     15.26 o 
   2   1   6        4.31        7.33      8.55 o 
   3   1   6      185.10      160.01     16.25 o 
   4   1   6     3347.54     3474.04     76.13 o 
   5   1   6       92.37       83.43     17.47 o 
   6   1   6     1117.96     1179.88     50.06 o 
   7   1   6      245.27      216.37     25.35 o 
   8   1   6      298.14      268.54     34.39 o 
   9   1   6      227.56      195.93     32.02 o 
  10   1   6      922.07      950.44     48.21 o 
  11   1   6      315.98      392.40     35.42 o 
  12   1   6       16.57       25.35     15.88 o 
  13   1   6        8.18        2.13     14.62 o 
  14   1   6      265.10      350.63     42.60 o 
  15   1   6        1.11       -1.45     20.91 o 
  16   1   6       18.06       -4.47     21.75 o 
   0   2   6       10.13       26.82     13.29 o 
   1   2   6      866.42      869.97     41.37 o 
   2   2   6      148.10      144.18     16.56 o 
   3   2   6      516.70      450.99     29.93 o 
   4   2   6       13.56        0.86      8.72 o 
   5   2   6     1154.66     1236.19     46.27 o 
   6   2   6       52.21       35.25     12.50 o 
   7   2   6      124.59      148.07     21.82 o 
   8   2   6      131.94      117.16     19.23 o 
   9   2   6      523.19      568.63     38.93 o 
  10   2   6       33.57       34.49     16.07 o 
  11   2   6      182.91      202.29     27.23 o 
  12   2   6        6.30       20.95     15.26 o 
  13   2   6      461.08      469.69     40.79 o 
  14   2   6       15.38       26.33     18.14 o 
  15   2   6       20.96        3.48     18.73 o 
  16   2   6        7.17       -5.77     21.80 o 
   0   3   6       21.23       24.54     16.22 o 
   1   3   6      307.52      325.52     22.48 o 
   2   3   6      142.83      102.08     16.86 o 
   3   3   6        2.04        9.59      9.73 o 
   4   3   6      439.71      395.42     23.72 o 
   5   3   6       20.68       19.58     10.18 o 
   6   3   6       26.79       24.44     11.09 o 
   7   3   6       15.18        4.19     10.01 o 
   8   3   6      492.39      544.29     36.93 o 
   9   3   6        9.25       -3.50     10.86 o 
  10   3   6       30.53       20.73     16.16 o 
  11   3   6      226.30      228.01     28.79 o 
  12   3   6      232.20      237.06     30.60 o 
  13   3   6       22.66       27.25     21.61 o 
  14   3   6       49.71       34.40     20.37 o 
  15   3   6        4.19        2.98     19.49 o 
  16   3   6       30.37       27.54     21.46 o 
   0   4   6       11.48       42.12     13.87 o 
   1   4   6      173.11      158.45     17.65 o 
   2   4   6      259.91      239.54     20.73 o 
   3   4   6       42.52       25.38     11.38 o 
   4   4   6      373.57      327.18     25.04 o 
   5   4   6      233.08      210.68     18.72 o 
   6   4   6       72.37      109.30     17.43 o 
   7   4   6      383.17      429.94     28.97 o 
   8   4   6        1.46        2.57     12.10 o 
   9   4   6      435.09      488.31     49.51 o 
  10   4   6       59.62       39.08     15.67 o 
  11   4   6      129.10      170.00     25.43 o 
  12   4   6       44.84       15.22     16.50 o 
  13   4   6       13.58      -21.36     18.44 o 
  14   4   6       43.45       37.84     21.38 o 
  15   4   6        0.06        6.73     20.99 o 
  16   4   6        5.59        4.62     19.77 o 
   0   5   6     2228.87     2174.78     67.06 o 
   1   5   6      347.61      368.66     22.05 o 
   2   5   6       24.46       22.95      9.92 o 
   3   5   6       31.18       24.72     11.32 o 
   4   5   6     2194.96     2236.96     61.77 o 
   5   5   6     1279.02     1315.40     67.82 o 
   6   5   6       24.57       36.63     12.48 o 
   7   5   6       49.77       55.12     19.96 o 
   8   5   6       73.46       52.69     17.05 o 
   9   5   6       91.30       81.93     28.74 o 
  10   5   6      486.38      513.40     39.84 o 
  11   5   6      146.33      145.34     25.72 o 
  12   5   6       40.83       63.02     20.96 o 
  13   5   6       38.79       54.79     18.03 o 
  14   5   6      170.76      176.20     36.68 o 
  15   5   6      167.56      190.37     32.32 o 
  16   5   6        4.26        7.54     21.17 o 
   0   6   6      292.44      299.11     30.91 o 
   1   6   6     1537.91     1494.12     36.36 o 
   2   6   6       94.75       90.99     24.06 o 
   3   6   6       45.82       44.05     12.48 o 
   4   6   6       63.85       66.37     15.27 o 
   5   6   6     4224.35     4422.21    103.68 o 
   6   6   6     1015.44     1090.78     38.66 o 
   7   6   6       87.26       78.83     14.41 o 
   8   6   6       37.96        9.51     10.24 o 
   9   6   6      344.21      431.81     41.26 o 
  10   6   6      203.35      169.91     25.97 o 
  11   6   6      112.17       97.98     23.91 o 
  12   6   6       19.07       -5.27     16.26 o 
  13   6   6       53.36       77.84     22.98 o 
  14   6   6        6.88       -1.04     18.55 o 
  15   6   6       73.81       94.60     26.92 o 
  16   6   6       46.72       28.01     22.69 o 
   0   7   6      505.47      511.97     38.11 o 
   1   7   6       75.09       55.10     13.05 o 
   2   7   6      160.14      172.96     18.01 o 
   3   7   6      242.00      214.96     22.59 o 
   4   7   6      678.45      789.12     36.51 o 
   5   7   6     1729.01     1732.12     60.22 o 
   6   7   6     1239.72     1321.29     60.89 o 
   7   7   6      447.29      469.24     34.90 o 
   8   7   6      521.05      659.35     36.18 o 
   9   7   6      112.12      116.69     20.16 o 
  10   7   6      185.97      155.44     22.89 o 
  11   7   6       50.88       45.03     18.02 o 
  12   7   6      148.63      149.77     28.26 o 
  13   7   6        4.24       -9.10     17.41 o 
  14   7   6        7.82       15.47     20.53 o 
  15   7   6        7.66        3.81     20.77 o 
   0   8   6      231.15      217.66     28.93 o 
   1   8   6      379.84      366.28     27.09 o 
   2   8   6        0.02       -0.80      9.99 o 
   3   8   6     1755.74     1921.04     54.05 o 
   4   8   6        8.74        8.11     13.04 o 
   5   8   6       51.72       24.95     13.24 o 
   6   8   6      157.98      162.56     23.03 o 
   7   8   6       20.84       22.65     12.56 o 
   8   8   6       47.01       44.53     13.36 o 
   9   8   6      103.32       97.48     17.91 o 
  10   8   6       27.30       28.13     17.81 o 
  11   8   6        7.21       23.91     16.20 o 
  12   8   6       31.20       12.52     17.49 o 
  13   8   6      181.68      197.79     28.58 o 
  14   8   6       11.42       37.33     20.11 o 
  15   8   6       18.29       40.14     22.90 o 
   0   9   6      138.61      130.70     27.64 o 
   1   9   6     1190.79     1279.12     40.04 o 
   2   9   6        0.10        7.69     10.65 o 
   3   9   6      310.96      323.63     23.96 o 
   4   9   6       53.76       60.18     14.42 o 
   5   9   6        9.28        0.52     11.57 o 
   6   9   6       88.21       76.59     16.15 o 
   7   9   6       89.02       61.53     15.66 o 
   8   9   6      580.57      717.06     33.44 o 
   9   9   6      377.82      416.15     29.83 o 
  10   9   6       11.61        2.21     12.71 o 
  11   9   6       52.35       42.71     16.18 o 
  12   9   6      202.01      194.67     27.44 o 
  13   9   6       15.34        2.49     17.00 o 
  14   9   6      104.73       78.43     26.34 o 
   0  10   6     4967.93     5481.37    119.96 o 
   1  10   6       37.09       35.13     12.60 o 
   2  10   6       23.88       17.92     11.61 o 
   3  10   6        2.56      -11.41     11.62 o 
   4  10   6      247.27      262.96     33.14 o 
   5  10   6       64.25       55.56     16.10 o 
   6  10   6       43.13       59.46     15.67 o 
   7  10   6      232.04      192.11     22.42 o 
   8  10   6        0.21       16.76     14.49 o 
   9  10   6      220.54      218.60     24.31 o 
  10  10   6      445.20      548.91     51.61 o 
  11  10   6       62.44       80.72     18.52 o 
  12  10   6       94.57      120.59     21.44 o 
  13  10   6      179.41      201.34     28.86 o 
  14  10   6       14.29        8.90     20.14 o 
   0  11   6     2698.05     2794.05    126.37 o 
   1  11   6       67.96       33.77     15.23 o 
   2  11   6       65.49       65.66     17.18 o 
   3  11   6        0.61       -0.30     12.78 o 
   4  11   6      147.65      208.87     25.10 o 
   5  11   6      392.22      434.06     32.24 o 
   6  11   6       35.55        5.81     19.27 o 
   7  11   6        4.50        1.56     13.50 o 
   8  11   6        8.96      -10.57     13.26 o 
   9  11   6       60.20       88.71     18.06 o 
  10  11   6       83.28       56.05     18.20 o 
  11  11   6       42.70       43.94     16.66 o 
  12  11   6       31.03       59.84     22.55 o 
  13  11   6        4.83       11.27     19.09 o 
   0  12   6     1294.90     1275.96    113.47 o 
   1  12   6       18.10       -3.66     12.66 o 
   2  12   6      457.53      514.71     54.87 o 
   3  12   6      121.41       93.02     19.19 o 
   4  12   6      211.22      201.47     24.33 o 
   5  12   6       65.03       87.56     19.81 o 
   6  12   6      115.29       85.32     18.64 o 
   7  12   6        1.31       -6.16     12.69 o 
   8  12   6      109.91       81.39     18.97 o 
   9  12   6       38.71       38.47     16.65 o 
  10  12   6       43.00        5.35     14.56 o 
  11  12   6       53.06       59.58     19.74 o 
  12  12   6        6.39        4.12     17.31 o 
   0  13   6      237.80      276.36     46.74 o 
   1  13   6        9.77       -6.50     14.72 o 
   2  13   6      142.89       99.24     22.96 o 
   3  13   6       55.11       33.05     18.73 o 
   4  13   6       17.61       -2.59     14.85 o 
   5  13   6       45.24       35.03     17.13 o 
   6  13   6       47.16       29.04     16.21 o 
   7  13   6       42.76       44.66     17.39 o 
   8  13   6        0.07        3.99     16.30 o 
   9  13   6       81.19       70.97     21.49 o 
  10  13   6       10.17       23.03     16.93 o 
  11  13   6        0.01        5.72     15.58 o 
   0  14   6       83.56       61.41     30.31 o 
   1  14   6        0.55       12.89     17.23 o 
   2  14   6       73.67       83.04     21.96 o 
   3  14   6        0.48       -8.20     16.02 o 
   4  14   6      288.48      248.10     35.88 o 
   5  14   6       24.22        6.36     16.78 o 
   6  14   6       75.62       57.65     22.82 o 
   7  14   6       56.44       53.77     19.63 o 
   8  14   6        9.74       28.86     19.17 o 
   9  14   6       79.39       41.53     21.06 o 
  10  14   6       15.27       37.25     18.70 o 
   0  15   6        1.91       -8.32     21.38 o 
   1  15   6      247.67      209.98     30.22 o 
   2  15   6        1.60       16.89     17.29 o 
   3  15   6        7.14       -8.96     15.58 o 
   4  15   6       87.20       64.25     23.62 o 
   5  15   6      488.30      693.58     84.65 o 
   6  15   6       39.16       41.00     22.03 o 
   7  15   6       16.75       -1.19     21.61 o 
   8  15   6      134.82      126.41     51.83 o 
   9  15   6        4.24       -7.07     18.04 o 
   0  16   6      511.42      585.22     65.57 o 
   1  16   6       53.94       42.02     20.43 o 
   2  16   6       55.15       58.70     22.85 o 
   3  16   6        3.35        5.40     19.32 o 
   4  16   6      104.23       69.45     24.06 o 
   5  16   6      140.07      144.60     40.60 o 
   6  16   6       50.94       52.16     22.67 o 
   7  16   6       32.83       29.25     23.77 o 
   8  16   6        8.07       16.49     23.03 o 
   0  17   6      467.49      448.37    143.73 o 
   1  17   6       14.41       12.87     21.20 o 
   2  17   6       76.90       35.93     22.52 o 
   3  17   6        9.85        1.57     17.89 o 
   4  17   6      183.00      197.82     32.50 o 
   5  17   6        5.57      -18.94     19.18 o 
   6  17   6       13.28       -0.86     20.25 o 
   0  18   6        4.18       -3.26     30.72 o 
   1  18   6      615.08      652.12     51.93 o 
   2  18   6       83.43       74.84     25.56 o 
   3  18   6      125.82       67.41     35.70 o 
   1   1   7      639.81      587.14     39.80 o 
   2   1   7      420.56      376.26     38.78 o 
   3   1   7       99.36      100.85     19.03 o 
   4   1   7       12.09       -1.43     10.62 o 
   5   1   7       13.33       16.96     13.07 o 
   6   1   7       36.69       35.80     14.22 o 
   7   1   7       15.26        5.69     12.77 o 
   8   1   7       68.69       54.65     28.25 o 
   9   1   7        0.05       -3.28     22.90 o 
  10   1   7      547.32      584.16     46.06 o 
  11   1   7      365.51      433.04     41.83 o 
  12   1   7       96.57       65.78     28.19 o 
  13   1   7       14.36        5.67     17.61 o 
  14   1   7        6.06      -25.74     17.41 o 
   1   2   7       13.36       34.26     12.50 o 
   2   2   7       18.44       17.09     12.14 o 
   3   2   7      174.90      178.84     22.57 o 
   4   2   7       14.65        3.96     11.95 o 
   5   2   7        8.24       13.96     18.29 o 
   6   2   7       98.85       64.56     18.12 o 
   7   2   7        0.87        3.59     11.82 o 
   8   2   7      199.00      143.52     24.57 o 
   9   2   7      379.98      438.49     45.07 o 
  10   2   7      128.35      158.04     32.38 o 
  11   2   7       82.20       78.07     31.34 o 
  12   2   7       13.13       21.92     22.79 o 
  13   2   7       27.31        3.67     22.33 o 
  14   2   7       31.36       20.75     26.29 o 
   1   3   7       88.23       56.38     14.93 o 
   2   3   7      105.95      118.19     23.73 o 
   3   3   7        0.45        7.08     10.10 o 
   4   3   7      173.15      193.87     25.61 o 
   5   3   7       14.39       20.29     13.09 o 
   6   3   7       38.55       44.96     16.02 o 
   7   3   7        8.86        0.56     12.81 o 
   8   3   7      573.90      591.89     43.51 o 
   9   3   7       74.11      115.89     30.00 o 
  10   3   7       96.06       79.70     27.21 o 
  11   3   7      152.56      199.38     34.13 o 
  12   3   7       63.32       39.17     22.89 o 
  13   3   7       14.54       51.97     28.42 o 
   1   4   7       44.02       42.33     17.59 o 
   2   4   7       76.77       73.65     16.64 o 
   3   4   7       62.06       75.45     16.22 o 
   4   4   7       46.88       13.37     11.42 o 
   5   4   7       14.45       14.77     13.04 o 
   6   4   7       48.09       56.01     17.25 o 
   7   4   7      398.18      407.51     37.49 o 
   8   4   7       10.38       -0.37     17.62 o 
   9   4   7       61.77       24.21     20.49 o 
  10   4   7       14.79       17.46     21.07 o 
  11   4   7        5.25       -8.51     18.93 o 
  12   4   7       23.40      -19.68     20.69 o 
  13   4   7       18.20       25.78     23.79 o 
   1   5   7      219.22      226.12     26.76 o 
   2   5   7       97.40       80.43     23.11 o 
   3   5   7      179.97      166.90     31.75 o 
   4   5   7       20.22        1.45     10.88 o 
   5   5   7        0.62       -0.14     10.23 o 
   6   5   7       21.89       23.65     20.46 o 
   7   5   7      253.63      301.97     39.90 o 
   8   5   7       15.51       26.44     22.17 o 
   9   5   7       19.65       -5.68     18.11 o 
  10   5   7        3.44       -5.60     17.45 o 
  11   5   7      117.76      165.56     36.01 o 
  12   5   7       11.09       10.61     22.71 o 
  13   5   7       40.46       33.19     25.74 o 
   1   6   7        9.59       -6.81     15.76 o 
   2   6   7      537.07      496.05     64.87 o 
   3   6   7        2.15       11.91     15.36 o 
   4   6   7      182.98      230.99     24.80 o 
   5   6   7        0.75       -1.87     14.28 o 
   6   6   7      329.61      298.70     32.13 o 
   7   6   7        0.04      -16.37     15.45 o 
   8   6   7      268.74      350.10     53.31 o 
   9   6   7       14.02       -6.20     20.13 o 
  10   6   7       35.36        8.62     16.88 o 
  11   6   7        9.60       -7.59     15.66 o 
  12   6   7      114.85       93.36     24.79 o 
  13   6   7        6.26       17.65     21.12 o 
   1   7   7      724.34      706.01     43.31 o 
   2   7   7        6.55       19.13     14.47 o 
   3   7   7      848.92     1046.34    114.73 o 
   4   7   7      127.33      224.06     32.34 o 
   5   7   7        0.27       -4.24     14.85 o 
   6   7   7        7.08       13.80     16.68 o 
   7   7   7      566.07      687.89     40.02 o 
   8   7   7       82.89      100.08     27.77 o 
   9   7   7      213.22      198.27     30.23 o 
  10   7   7        4.17      -21.89     14.59 o 
  11   7   7      106.27       81.53     24.08 o 
  12   7   7        0.02        3.84     20.12 o 
   1   8   7      140.47      159.70     24.32 o 
   2   8   7      466.81      448.63     36.54 o 
   3   8   7      129.07      169.09     24.74 o 
   4   8   7       88.17      122.34     23.18 o 
   5   8   7       57.80       23.60     15.89 o 
   6   8   7       79.68       44.70     19.43 o 
   7   8   7       46.15       27.80     16.50 o 
   8   8   7      142.21       94.12     24.00 o 
   9   8   7       95.27      114.59     24.08 o 
  10   8   7       69.13       73.84     26.43 o 
  11   8   7       18.75       -2.79     19.67 o 
  12   8   7       29.23       51.09     21.79 o 
   1   9   7      345.42      303.37     33.94 o 
   2   9   7        1.10       23.46     14.18 o 
   3   9   7       31.33       38.39     16.29 o 
   4   9   7        1.04        2.61     16.23 o 
   5   9   7       12.65       30.18     16.56 o 
   6   9   7        1.88       -3.84     14.36 o 
   7   9   7       32.66       32.06     18.21 o 
   8   9   7        0.24       12.05     13.91 o 
   9   9   7        5.64       27.25     19.14 o 
  10   9   7        7.82       14.50     18.21 o 
  11   9   7       19.90       46.11     22.93 o 
   1  10   7       48.86       51.54     15.35 o 
   2  10   7      165.39      182.36     24.53 o 
   3  10   7        8.14        8.66     15.12 o 
   4  10   7      669.33      679.25     45.26 o 
   5  10   7       31.90       27.16     16.94 o 
   6  10   7      289.04      307.79     31.84 o 
   7  10   7        2.27      -14.45     15.66 o 
   8  10   7      139.57      131.04     24.24 o 
   9  10   7        0.01       19.77     17.09 o 
  10  10   7        0.03      -32.21     27.49 o 
   1  11   7       77.51       74.26     21.65 o 
   2  11   7       63.27       48.19     17.97 o 
   3  11   7      340.32      379.98     33.05 o 
   4  11   7        0.21        1.57     15.72 o 
   5  11   7        1.21        7.61     15.06 o 
   6  11   7        2.72       14.18     15.10 o 
   7  11   7      165.44      190.29     25.04 o 
   8  11   7        0.10       34.45     16.06 o 
   9  11   7       94.58       93.88     21.99 o 
   1  12   7      113.26      133.69     30.77 o 
   2  12   7      360.45      482.87     41.80 o 
   3  12   7        0.00       -3.57     18.03 o 
   4  12   7       74.98       76.12     21.01 o 
   5  12   7       18.15       15.81     16.82 o 
   6  12   7      122.40      112.56     22.68 o 
   7  12   7        2.59       10.98     16.06 o 
   8  12   7      228.05      265.98     30.56 o 
   1  13   7      305.65      377.28     39.39 o 
   2  13   7        2.14       -7.89     16.17 o 
   3  13   7      350.45      366.80     38.94 o 
   4  13   7        0.40      -16.65     17.66 o 
   5  13   7        0.74       -3.75     17.54 o 
   6  13   7        4.46      -23.35     15.57 o 
   7  13   7      337.55      390.69     34.65 o 
   1  14   7        1.44        4.52     18.27 o 
   2  14   7      203.07      192.01     34.12 o 
   3  14   7       12.38       14.74     20.20 o 
   4  14   7       20.35       18.21     20.56 o 
   5  14   7        1.41      -20.14     16.79 o 
   1  15   7       15.20       12.07     19.20 o 
   2  15   7       29.81       21.29     21.76 o 
   3  15   7       28.56       36.41     21.23 o 
   1   0   8      358.80      421.66     86.35 o 
   2   0   8       61.61       99.08     28.38 o 
   3   0   8      258.60      242.61     43.29 o 
   4   0   8       50.78       50.25     53.33 o 
   5   0   8      260.94      321.14    119.61 o 
   6   0   8       19.02       12.48     20.72 o 
   7   0   8       76.45       58.33     28.16 o 
   8   0   8      126.87      123.98     41.94 o 
   9   0   8      101.19       89.54     35.12 o 
  10   0   8        4.83       22.16     28.38 o 
   1   1   8       35.46       15.89     19.75 o 
   2   1   8       78.52       50.98     17.17 o 
   3   1   8       65.61       39.72     15.92 o 
   4   1   8      348.81      372.68     35.11 o 
   5   1   8        9.57        6.54     14.00 o 
   6   1   8      228.97      227.39     29.93 o 
   7   1   8        0.16       -5.99     14.23 o 
   8   1   8      111.76      101.45     24.73 o 
   9   1   8      228.70      245.66     58.53 o 
  10   1   8       36.91       52.81     22.78 o 
   0   2   8        1.71       -7.58     19.30 o 
   1   2   8      426.81      367.75     49.16 o 
   2   2   8       30.32       19.96     16.89 o 
   3   2   8      149.74      144.81     43.95 o 
   4   2   8       75.69       45.94     16.98 o 
   5   2   8      266.68      280.57     46.10 o 
   6   2   8        0.79       -8.95     14.38 o 
   7   2   8       72.42       45.86     18.66 o 
   8   2   8        4.97       21.92     18.38 o 
   9   2   8       17.57       22.94     17.90 o 
  10   2   8       34.55       16.33     19.87 o 
   0   3   8      218.81      182.73     56.52 o 
   1   3   8       71.08      115.50     27.22 o 
   2   3   8       13.10       14.69     18.89 o 
   3   3   8       12.87      -15.19     13.84 o 
   4   3   8       30.05       41.08     18.18 o 
   5   3   8      116.42       62.55     19.59 o 
   6   3   8        1.53       -2.76     14.95 o 
   7   3   8        1.28       30.86     17.11 o 
   8   3   8       22.36       43.82     20.15 o 
   9   3   8       22.70       18.20     18.67 o 
   0   4   8        7.52       22.85     23.13 o 
   1   4   8       85.00       83.70     31.13 o 
   2   4   8       21.44       12.29     26.40 o 
   3   4   8        0.05      -17.06     14.83 o 
   4   4   8       14.19       17.72     18.41 o 
   5   4   8       39.50       36.23     17.30 o 
   6   4   8       13.29       31.87     16.65 o 
   7   4   8       21.79        6.59     17.35 o 
   8   4   8        1.94        4.44     15.05 o 
   9   4   8       15.42      -13.87     16.59 o 
   0   5   8      288.81      280.83     60.32 o 
   1   5   8        4.71       17.66     15.51 o 
   2   5   8       36.55       17.16     15.30 o 
   3   5   8       22.22        4.52     22.33 o 
   4   5   8      108.65       61.57     28.01 o 
   5   5   8       22.97       27.93     21.25 o 
   6   5   8       96.68      109.19     24.15 o 
   7   5   8       19.58       10.64     16.78 o 
   8   5   8        2.64        5.60     16.71 o 
   9   5   8       12.14       17.15     18.44 o 
   0   6   8        3.73        6.99     22.56 o 
   1   6   8      200.18      257.02     46.01 o 
   2   6   8        0.23       32.54     17.39 o 
   3   6   8      111.95       83.57     22.99 o 
   4   6   8       53.35       36.16     22.96 o 
   5   6   8      292.71      334.86     43.70 o 
   6   6   8       48.19       65.97     26.37 o 
   7   6   8        1.97       -5.27     20.66 o 
   8   6   8        0.48        1.84     18.86 o 
   0   7   8      484.67      500.22     56.81 o 
   1   7   8        2.83       15.35     16.23 o 
   2   7   8       55.81       62.61     22.00 o 
   3   7   8        0.52        1.31     15.64 o 
   4   7   8      175.59      159.47     24.43 o 
   5   7   8       95.84       68.09     25.70 o 
   6   7   8       25.56       -7.67     21.97 o 
   7   7   8      266.73      243.32     40.04 o 
   8   7   8       75.09       51.50     26.58 o 
   0   8   8       15.31       40.42     26.14 o 
   1   8   8        0.52        8.81     17.07 o 
   2   8   8      358.31      453.83     40.07 o 
   3   8   8        1.51       12.43     17.49 o 
   4   8   8      201.30      187.47     33.12 o 
   5   8   8       27.39       49.14     22.64 o 
   6   8   8      368.93      341.48     53.80 o 
   7   8   8        0.72       -5.62     23.24 o 
   0   9   8       56.83       63.36     31.64 o 
   1   9   8      735.54      821.16     64.76 o 
   2   9   8       20.15       36.08     23.14 o 
   3   9   8      583.55      567.27     82.06 o 
   4   9   8      203.92      258.83     35.65 o 
   5   9   8        1.16       22.22     21.13 o 
   6   9   8      109.62       76.71     25.19 o 
   0  10   8      693.49      640.91     95.80 o 
   1  10   8      115.07       75.38     27.52 o 
   2  10   8      126.42       32.51     47.22 o 
   3  10   8      128.73       72.91     27.07 o 
   4  10   8       37.59       20.11     22.16 o 
   0  11   8       30.02       21.20     41.30 o 
   1  11   8        4.32       21.87     29.36 o 
                                                 
